# Supplementary material for: Bis(5-amino-2-chloro­benzoato-κO)triphenyl­anti­mony(V)
Source: Acta Crystallogr Sect E Struct Rep Online. 2009 Oct 28;65(Pt 11):m1443. doi: 10.1107/S1600536809043578 (PMC2971366; doi:10.1107/S1600536809043578)
Supplement: Supplementary file 1 [file e-65-m1443-sup1.cif]

##############################################################################
###                                                                        ###
###        Electronic paper (Acta Crystallographica Section E)             ###
###                                                                        ###
##############################################################################
#                                                                            #
# This CIF contains the data in a paper accepted for publication in Acta     #
# Crystallographica Section E. It conforms to the requirements of Notes      #
# for Authors for Section E, and has been peer reviewed under the auspices   #
# of the IUCr Commission on Journals.                                        #
#                                                                            #
# Full details of the Crystallographic Information File format               #
# are given in the paper "The Crystallographic Information File (CIF):       #
# a New Standard Archive File for Crystallography" by S. R. Hall, F. H.      #
# Allen and I. D. Brown [Acta Cryst. (1991), A47, 655-685].                  #
#                                                                            #
# The current version of the core CIF dictionary is obtainable from          #
# ftp://ftp.iucr.org/pub/cif_core.dic. The current version number is 2.4.    #
#                                                                            #
# Software is freely available for graphical display of the structure(s) in  #
# this CIF.  For information consult the CIF home page http://www.iucr.org/  #
# cif/home.html                                                              #
#                                                                            #
# This file may be used for bona fide research purposes within the           #
# scientific community so long as proper attribution is given to the journal # 
# article from which it was obtained.                                        #
#                                                                            #
##############################################################################
                                             
data_I
_audit_creation_method     SHELXL-97
_chemical_name_systematic
;
Bis(5-amino-2-chlorobenzoato-\k<i>O</i>)triphenylantimony(V)
;
_chemical_name_common     ?
_chemical_formula_moiety     'C32 H25 Cl2 N2 O4 Sb'
_chemical_formula_sum     'C32 H25 Cl2 N2 O4 Sb'
_chemical_formula_iupac     '[Sb (C6 H5)3 (C7 H5 Cl N O2)2]'
_chemical_formula_weight     694.19
_chemical_melting_point     ?
_symmetry_cell_setting     'Monoclinic'
_symmetry_space_group_name_H-M     'C 2/c'
_symmetry_space_group_name_Hall     '-C 2yc'
loop_
    _symmetry_equiv_pos_as_xyz
    'x, y, z'
    '-x, y, -z+1/2'
    'x+1/2, y+1/2, z'
    '-x+1/2, y+1/2, -z+1/2'
    '-x, -y, -z'
    'x, -y, z-1/2'
    '-x+1/2, -y+1/2, -z'
    'x+1/2, -y+1/2, z-1/2'
_cell_length_a     30.683(3)
_cell_length_b     9.0128(12)
_cell_length_c     23.096(3)
_cell_angle_alpha     90.00
_cell_angle_beta     106.161(2)
_cell_angle_gamma     90.00
_cell_volume     6134.6(12)
_cell_formula_units_Z     8
_cell_measurement_reflns_used     3588
_cell_measurement_theta_min     2.362
_cell_measurement_theta_max     23.690
_cell_measurement_temperature     298(2)
_exptl_crystal_description     block
_exptl_crystal_colour     colourless
_exptl_crystal_size_max     0.35
_exptl_crystal_size_mid     0.33
_exptl_crystal_size_min     0.17
_exptl_crystal_density_diffrn     1.503
_exptl_crystal_density_meas     ?
_exptl_crystal_density_method     'not measured'
_exptl_crystal_F_000     2784
_exptl_absorpt_coefficient_mu     1.112
_exptl_absorpt_correction_type     multi-scan
_exptl_absorpt_process_details     '(SADABS; Sheldrick, 1996)'
_exptl_absorpt_correction_T_min     0.6969
_exptl_absorpt_correction_T_max     0.8334
_exptl_special_details
;
;
_diffrn_ambient_temperature     298(2)
_diffrn_radiation_type     MoK\a
_diffrn_radiation_wavelength     0.71073
_diffrn_radiation_source     'fine-focus sealed tube'
_diffrn_radiation_monochromator     graphite
_diffrn_measurement_device_type     'Siemens SMART CCD area-detector'
_diffrn_measurement_method     '\f and \w'
_diffrn_detector_area_resol_mean     ?
_diffrn_reflns_number     15481
_diffrn_reflns_av_R_equivalents     0.0455
_diffrn_reflns_av_sigmaI/netI     0.0576
_diffrn_reflns_theta_min     1.38
_diffrn_reflns_theta_max     25.01
_diffrn_reflns_theta_full     25.01
_diffrn_measured_fraction_theta_max     0.999
_diffrn_measured_fraction_theta_full     0.999
_diffrn_reflns_limit_h_min     -25
_diffrn_reflns_limit_h_max     36
_diffrn_reflns_limit_k_min     -10
_diffrn_reflns_limit_k_max     10
_diffrn_reflns_limit_l_min     -27
_diffrn_reflns_limit_l_max     22
_diffrn_standards_number     0
_diffrn_standards_interval_count     0
_diffrn_standards_interval_time     0
_diffrn_standards_decay_%     0
_reflns_number_total     5409
_reflns_number_gt     3450
_reflns_threshold_expression     I>2\s(I)
_refine_ls_structure_factor_coef     Fsqd
_refine_ls_matrix_type     full
_refine_ls_R_factor_all     0.0773
_refine_ls_R_factor_gt     0.0383
_refine_ls_wR_factor_gt     0.0690
_refine_ls_wR_factor_ref     0.0872
_refine_ls_goodness_of_fit_ref     1.044
_refine_ls_restrained_S_all     1.044
_refine_ls_number_reflns     5409
_refine_ls_number_parameters     386
_refine_ls_number_restraints     4
_refine_ls_hydrogen_treatment     mixed
_refine_ls_weighting_scheme     calc
_refine_ls_weighting_details
        'calc w=1/[\s^2^(Fo^2^)+(0.0252P)^2^+12.9995P] where P=(Fo^2^+2Fc^2^)/3'
_atom_sites_solution_hydrogens     geom
_atom_sites_solution_primary     direct
_atom_sites_solution_secondary     difmap
_refine_ls_shift/su_max     0.000
_refine_ls_shift/su_mean     0.000
_refine_diff_density_max     0.857
_refine_diff_density_min     -0.492
_refine_ls_extinction_method     none
_refine_ls_extinction_coef     ?
loop_
    _atom_type_symbol
    _atom_type_description
    _atom_type_scat_dispersion_real
    _atom_type_scat_dispersion_imag
    _atom_type_scat_source
    'C' 'C' 0.0033 0.0016
                         'International Tables Vol C Tables 4.2.6.8 and 6.1.1.4'
    'H' 'H' 0.0000 0.0000
                         'International Tables Vol C Tables 4.2.6.8 and 6.1.1.4'
    'O' 'O' 0.0106 0.0060
                         'International Tables Vol C Tables 4.2.6.8 and 6.1.1.4'
    'Sb' 'Sb' -0.5866 1.5461
                         'International Tables Vol C Tables 4.2.6.8 and 6.1.1.4'
    'N' 'N' 0.0061 0.0033
                         'International Tables Vol C Tables 4.2.6.8 and 6.1.1.4'
    'Cl' 'Cl' 0.1484 0.1585
                         'International Tables Vol C Tables 4.2.6.8 and 6.1.1.4'
_computing_data_collection     'SMART (Siemens, 1996)'
_computing_cell_refinement     'SAINT (Siemens, 1996)'
_computing_data_reduction     'SAINT (Siemens, 1996)'
_computing_structure_solution     'SHELXS97 (Sheldrick, 2008)'
_computing_structure_refinement     'SHELXL97 (Sheldrick, 2008)'
_computing_molecular_graphics     'SHELXTL (Sheldrick, 2008)'
_computing_publication_material     'SHELXTL (Sheldrick, 2008)'
loop_
    _atom_site_type_symbol
    _atom_site_label
    _atom_site_fract_x
    _atom_site_fract_y
    _atom_site_fract_z
    _atom_site_U_iso_or_equiv
    _atom_site_adp_type
    _atom_site_calc_flag
    _atom_site_refinement_flags
    _atom_site_occupancy
    _atom_site_disorder_assembly
    _atom_site_disorder_group
    Sb Sb1 0.133450(10) 0.75719(4) 0.387976(14) 0.03529(11) Uani d . 1 . .
    Cl Cl1 0.19341(5) 0.92982(17) 0.61118(7) 0.0683(4) Uani d . 1 . .
    Cl Cl2 0.17565(5) 0.4095(2) 0.25676(8) 0.0998(7) Uani d . 1 . .
    N N1 0.02031(18) 1.2629(6) 0.5343(2) 0.0590(12) Uani d D 1 . .
    N N2 -0.00974(17) 0.4432(6) 0.0918(2) 0.0567(13) Uani d D 1 . .
    O O1 0.14690(11) 0.8704(3) 0.47239(14) 0.0427(8) Uani d . 1 . .
    O O2 0.08342(11) 0.7652(4) 0.48081(14) 0.0478(8) Uani d . 1 . .
    O O3 0.12400(10) 0.6602(3) 0.30150(13) 0.0411(8) Uani d . 1 . .
    O O4 0.06817(10) 0.5306(4) 0.32076(15) 0.0445(9) Uani d . 1 . .
    C C1 0.11308(17) 0.8607(5) 0.4962(2) 0.0390(12) Uani d . 1 . .
    C C2 0.10837(16) 0.9804(5) 0.5384(2) 0.0382(12) Uani d . 1 . .
    C C3 0.14220(16) 1.0253(5) 0.5887(2) 0.0432(13) Uani d . 1 . .
    C C4 0.13472(19) 1.1428(6) 0.6237(2) 0.0531(14) Uani d . 1 . .
    H H4 0.1570 1.1696 0.6585 0.064 Uiso calc R 1 . .
    C C5 0.09432(19) 1.2197(6) 0.6068(2) 0.0571(15) Uani d . 1 . .
    H H5 0.0898 1.2997 0.6299 0.069 Uiso calc R 1 . .
    C C6 0.06032(18) 1.1792(6) 0.5558(2) 0.0469(13) Uani d . 1 . .
    C C7 0.06747(17) 1.0588(5) 0.5228(2) 0.0426(12) Uani d . 1 . .
    H H7 0.0445 1.0290 0.4893 0.051 Uiso calc R 1 . .
    C C8 0.09252(16) 0.5591(5) 0.2885(2) 0.0360(11) Uani d . 1 . .
    C C9 0.08637(16) 0.4847(5) 0.2287(2) 0.0367(11) Uani d . 1 . .
    C C10 0.12097(16) 0.4236(6) 0.2091(2) 0.0524(14) Uani d . 1 . .
    C C11 0.11202(19) 0.3647(6) 0.1518(3) 0.0648(17) Uani d . 1 . .
    H H11 0.1353 0.3213 0.1392 0.078 Uiso calc R 1 . .
    C C12 0.06878(19) 0.3698(6) 0.1131(2) 0.0560(15) Uani d . 1 . .
    H H12 0.0635 0.3331 0.0741 0.067 Uiso calc R 1 . .
    C C13 0.03327(16) 0.4285(5) 0.1315(2) 0.0388(12) Uani d . 1 . .
    C C14 0.04275(16) 0.4845(5) 0.1899(2) 0.0391(12) Uani d . 1 . .
    H H14 0.0191 0.5231 0.2032 0.047 Uiso calc R 1 . .
    C C15 0.07540(17) 0.8918(5) 0.3575(2) 0.0408(12) Uani d . 1 . .
    C C16 0.0831(2) 1.0412(6) 0.3515(3) 0.0618(16) Uani d . 1 . .
    H H16 0.1126 1.0768 0.3595 0.074 Uiso calc R 1 . .
    C C17 0.0468(3) 1.1380(7) 0.3337(3) 0.084(2) Uani d . 1 . .
    H H17 0.0518 1.2384 0.3286 0.100 Uiso calc R 1 . .
    C C18 0.0039(3) 1.0854(8) 0.3236(3) 0.080(2) Uani d . 1 . .
    H H18 -0.0203 1.1514 0.3129 0.095 Uiso calc R 1 . .
    C C19 -0.00454(19) 0.9387(7) 0.3289(3) 0.0665(17) Uani d . 1 . .
    H H19 -0.0342 0.9047 0.3212 0.080 Uiso calc R 1 . .
    C C20 0.03162(18) 0.8400(6) 0.3460(2) 0.0526(14) Uani d . 1 . .
    H H20 0.0262 0.7394 0.3497 0.063 Uiso calc R 1 . .
    C C21 0.18995(16) 0.8670(5) 0.3742(2) 0.0413(12) Uani d . 1 . .
    C C22 0.22768(18) 0.8915(6) 0.4213(3) 0.0553(15) Uani d . 1 . .
    H H22 0.2283 0.8595 0.4598 0.066 Uiso calc R 1 . .
    C C23 0.26495(19) 0.9639(7) 0.4118(3) 0.0706(18) Uani d . 1 . .
    H H23 0.2908 0.9784 0.4437 0.085 Uiso calc R 1 . .
    C C24 0.2638(2) 1.0132(8) 0.3563(4) 0.085(2) Uani d . 1 . .
    H H24 0.2887 1.0628 0.3503 0.102 Uiso calc R 1 . .
    C C25 0.2264(2) 0.9912(8) 0.3089(3) 0.098(3) Uani d . 1 . .
    H H25 0.2259 1.0255 0.2708 0.117 Uiso calc R 1 . .
    C C26 0.18914(19) 0.9175(7) 0.3177(3) 0.0725(19) Uani d . 1 . .
    H H26 0.1636 0.9022 0.2854 0.087 Uiso calc R 1 . .
    C C27 0.15298(16) 0.5477(5) 0.4274(2) 0.0375(12) Uani d . 1 . .
    C C28 0.18933(18) 0.4839(6) 0.4126(2) 0.0545(15) Uani d . 1 . .
    H H28 0.2048 0.5363 0.3898 0.065 Uiso calc R 1 . .
    C C29 0.2027(2) 0.3410(7) 0.4322(3) 0.0680(17) Uani d . 1 . .
    H H29 0.2274 0.2980 0.4228 0.082 Uiso calc R 1 . .
    C C30 0.1797(2) 0.2636(6) 0.4651(3) 0.0632(16) Uani d . 1 . .
    H H30 0.1886 0.1676 0.4779 0.076 Uiso calc R 1 . .
    C C31 0.14364(19) 0.3273(6) 0.4793(3) 0.0584(16) Uani d . 1 . .
    H H31 0.1280 0.2738 0.5015 0.070 Uiso calc R 1 . .
    C C32 0.12994(16) 0.4711(5) 0.4609(2) 0.0447(13) Uani d . 1 . .
    H H32 0.1056 0.5144 0.4713 0.054 Uiso calc R 1 . .
    H H1A -0.0042(13) 1.213(6) 0.521(3) 0.09(3) Uiso d D 1 . .
    H H2A -0.0141(17) 0.386(5) 0.0615(16) 0.061(19) Uiso d D 1 . .
    H H1B 0.0182(19) 1.324(5) 0.5623(19) 0.08(2) Uiso d D 1 . .
    H H2B -0.0315(12) 0.450(6) 0.108(2) 0.057(19) Uiso d D 1 . .
loop_
    _atom_site_aniso_label
    _atom_site_aniso_U_11
    _atom_site_aniso_U_22
    _atom_site_aniso_U_33
    _atom_site_aniso_U_12
    _atom_site_aniso_U_13
    _atom_site_aniso_U_23
    Sb1 0.03935(18) 0.03370(18) 0.03511(18) -0.00248(17) 0.01417(13)
                                                                    -0.00089(18)
    Cl1 0.0535(9) 0.0761(11) 0.0696(11) 0.0103(8) 0.0079(7) -0.0040(8)
    Cl2 0.0513(10) 0.1624(19) 0.0777(13) 0.0366(11) 0.0047(8) -0.0392(12)
    N1 0.059(3) 0.057(3) 0.064(3) 0.010(3) 0.023(3) 0.000(3)
    N2 0.049(3) 0.077(4) 0.043(3) -0.002(3) 0.010(3) -0.014(3)
    O1 0.047(2) 0.047(2) 0.038(2) 0.0001(16) 0.0193(17) -0.0075(16)
    O2 0.058(2) 0.039(2) 0.050(2) -0.0073(18) 0.0201(17) -0.0049(18)
    O3 0.049(2) 0.0379(19) 0.038(2) -0.0100(16) 0.0161(16) -0.0050(16)
    O4 0.042(2) 0.055(2) 0.040(2) -0.0035(17) 0.0166(17) -0.0031(17)
    C1 0.050(3) 0.031(3) 0.038(3) 0.003(2) 0.014(3) 0.001(2)
    C2 0.049(3) 0.035(3) 0.036(3) -0.005(2) 0.021(2) 0.001(2)
    C3 0.047(3) 0.045(3) 0.039(3) 0.002(2) 0.014(3) 0.003(2)
    C4 0.063(4) 0.055(4) 0.041(3) -0.003(3) 0.014(3) -0.007(3)
    C5 0.066(4) 0.061(4) 0.050(4) 0.000(3) 0.025(3) -0.013(3)
    C6 0.050(3) 0.042(3) 0.054(4) 0.000(3) 0.023(3) 0.004(3)
    C7 0.054(3) 0.040(3) 0.034(3) -0.005(2) 0.012(2) -0.001(2)
    C8 0.038(3) 0.033(3) 0.038(3) 0.004(2) 0.012(2) 0.003(2)
    C9 0.039(3) 0.036(3) 0.039(3) 0.000(2) 0.018(2) 0.001(2)
    C10 0.041(3) 0.066(4) 0.052(4) 0.009(3) 0.014(3) -0.012(3)
    C11 0.060(4) 0.077(4) 0.064(4) 0.015(3) 0.027(3) -0.027(3)
    C12 0.064(4) 0.059(4) 0.045(4) -0.003(3) 0.016(3) -0.021(3)
    C13 0.046(3) 0.037(3) 0.037(3) -0.005(2) 0.017(3) -0.006(2)
    C14 0.041(3) 0.036(3) 0.045(3) -0.002(2) 0.019(2) -0.001(2)
    C15 0.050(3) 0.040(3) 0.034(3) 0.002(2) 0.014(2) 0.000(2)
    C16 0.072(4) 0.038(3) 0.073(5) 0.002(3) 0.018(3) 0.006(3)
    C17 0.118(6) 0.037(4) 0.092(6) 0.025(4) 0.024(5) 0.005(3)
    C18 0.092(5) 0.072(5) 0.074(5) 0.044(4) 0.023(4) 0.006(4)
    C19 0.056(4) 0.070(4) 0.077(5) 0.019(3) 0.023(3) 0.008(4)
    C20 0.052(4) 0.046(3) 0.061(4) 0.011(3) 0.018(3) 0.005(3)
    C21 0.045(3) 0.037(3) 0.047(3) -0.006(2) 0.021(3) -0.006(2)
    C22 0.052(4) 0.061(4) 0.053(4) -0.010(3) 0.013(3) -0.004(3)
    C23 0.045(4) 0.085(5) 0.078(5) -0.019(3) 0.010(3) -0.020(4)
    C24 0.073(5) 0.090(5) 0.105(6) -0.037(4) 0.044(5) -0.015(5)
    C25 0.099(6) 0.126(7) 0.080(6) -0.046(5) 0.043(5) 0.012(5)
    C26 0.063(4) 0.101(5) 0.057(4) -0.040(4) 0.022(3) 0.006(4)
    C27 0.042(3) 0.033(3) 0.034(3) 0.002(2) 0.004(2) 0.001(2)
    C28 0.060(4) 0.050(3) 0.060(4) 0.012(3) 0.027(3) 0.005(3)
    C29 0.066(4) 0.064(4) 0.073(5) 0.027(3) 0.018(3) 0.003(4)
    C30 0.076(4) 0.037(3) 0.068(4) 0.007(3) 0.005(3) 0.008(3)
    C31 0.057(4) 0.044(3) 0.070(4) -0.009(3) 0.010(3) 0.011(3)
    C32 0.044(3) 0.041(3) 0.049(3) -0.003(2) 0.011(3) 0.006(3)
loop_
    _geom_bond_atom_site_label_1
    _geom_bond_atom_site_label_2
    _geom_bond_site_symmetry_2
    _geom_bond_distance
    _geom_bond_publ_flag
    Sb1 C21 . 2.098(5) Y
    Sb1 C15 . 2.108(5) Y
    Sb1 C27 . 2.109(5) Y
    Sb1 O3 . 2.125(3) Y
    Sb1 O1 . 2.137(3) Y
    Cl1 C3 . 1.739(5) ?
    Cl2 C10 . 1.736(5) ?
    N1 C6 . 1.408(7) ?
    N1 H1A . 0.86(2) ?
    N1 H1B . 0.865(19) ?
    N2 C13 . 1.388(6) ?
    N2 H2A . 0.847(19) ?
    N2 H2B . 0.847(19) ?
    O1 C1 . 1.305(5) ?
    O2 C1 . 1.231(5) ?
    O3 C8 . 1.301(5) ?
    O4 C8 . 1.220(5) ?
    C1 C2 . 1.488(6) ?
    C2 C3 . 1.385(6) ?
    C2 C7 . 1.397(6) ?
    C3 C4 . 1.390(7) ?
    C4 C5 . 1.378(7) ?
    C4 H4 . 0.9300 ?
    C5 C6 . 1.387(7) ?
    C5 H5 . 0.9300 ?
    C6 C7 . 1.378(6) ?
    C7 H7 . 0.9300 ?
    C8 C9 . 1.499(6) ?
    C9 C10 . 1.379(6) ?
    C9 C14 . 1.388(6) ?
    C10 C11 . 1.381(7) ?
    C11 C12 . 1.378(7) ?
    C11 H11 . 0.9300 ?
    C12 C13 . 1.380(6) ?
    C12 H12 . 0.9300 ?
    C13 C14 . 1.392(6) ?
    C14 H14 . 0.9300 ?
    C15 C20 . 1.376(6) ?
    C15 C16 . 1.381(6) ?
    C16 C17 . 1.383(7) ?
    C16 H16 . 0.9300 ?
    C17 C18 . 1.357(8) ?
    C17 H17 . 0.9300 ?
    C18 C19 . 1.360(8) ?
    C18 H18 . 0.9300 ?
    C19 C20 . 1.391(7) ?
    C19 H19 . 0.9300 ?
    C20 H20 . 0.9300 ?
    C21 C22 . 1.369(6) ?
    C21 C26 . 1.375(7) ?
    C22 C23 . 1.386(7) ?
    C22 H22 . 0.9300 ?
    C23 C24 . 1.348(8) ?
    C23 H23 . 0.9300 ?
    C24 C25 . 1.361(9) ?
    C24 H24 . 0.9300 ?
    C25 C26 . 1.385(7) ?
    C25 H25 . 0.9300 ?
    C26 H26 . 0.9300 ?
    C27 C32 . 1.372(6) ?
    C27 C28 . 1.379(6) ?
    C28 C29 . 1.388(7) ?
    C28 H28 . 0.9300 ?
    C29 C30 . 1.364(8) ?
    C29 H29 . 0.9300 ?
    C30 C31 . 1.366(7) ?
    C30 H30 . 0.9300 ?
    C31 C32 . 1.391(7) ?
    C31 H31 . 0.9300 ?
    C32 H32 . 0.9300 ?
loop_
    _geom_angle_atom_site_label_1
    _geom_angle_atom_site_label_2
    _geom_angle_atom_site_label_3
    _geom_angle_site_symmetry_1
    _geom_angle_site_symmetry_3
    _geom_angle
    _geom_angle_publ_flag
    C21 Sb1 C15 . . 109.59(19) Y
    C21 Sb1 C27 . . 109.92(19) Y
    C15 Sb1 C27 . . 140.49(19) Y
    C21 Sb1 O3 . . 87.33(16) Y
    C15 Sb1 O3 . . 92.36(15) Y
    C27 Sb1 O3 . . 89.15(15) Y
    C21 Sb1 O1 . . 87.45(16) Y
    C15 Sb1 O1 . . 87.74(15) Y
    C27 Sb1 O1 . . 94.27(15) Y
    O3 Sb1 O1 . . 174.49(12) Y
    C6 N1 H1A . . 116(4) ?
    C6 N1 H1B . . 108(4) ?
    H1A N1 H1B . . 112(6) ?
    C13 N2 H2A . . 113(4) ?
    C13 N2 H2B . . 116(4) ?
    H2A N2 H2B . . 116(5) ?
    C1 O1 Sb1 . . 112.2(3) ?
    C8 O3 Sb1 . . 113.8(3) ?
    O2 C1 O1 . . 122.4(4) ?
    O2 C1 C2 . . 119.8(5) ?
    O1 C1 C2 . . 117.5(4) ?
    C3 C2 C7 . . 118.5(4) ?
    C3 C2 C1 . . 125.1(4) ?
    C7 C2 C1 . . 116.2(4) ?
    C2 C3 C4 . . 120.3(5) ?
    C2 C3 Cl1 . . 120.6(4) ?
    C4 C3 Cl1 . . 119.0(4) ?
    C5 C4 C3 . . 119.9(5) ?
    C5 C4 H4 . . 120.0 ?
    C3 C4 H4 . . 120.0 ?
    C4 C5 C6 . . 120.9(5) ?
    C4 C5 H5 . . 119.6 ?
    C6 C5 H5 . . 119.6 ?
    C7 C6 C5 . . 118.6(5) ?
    C7 C6 N1 . . 118.9(5) ?
    C5 C6 N1 . . 122.3(5) ?
    C6 C7 C2 . . 121.7(5) ?
    C6 C7 H7 . . 119.1 ?
    C2 C7 H7 . . 119.1 ?
    O4 C8 O3 . . 123.2(5) ?
    O4 C8 C9 . . 121.8(4) ?
    O3 C8 C9 . . 114.9(4) ?
    C10 C9 C14 . . 118.6(5) ?
    C10 C9 C8 . . 124.7(4) ?
    C14 C9 C8 . . 116.6(4) ?
    C9 C10 C11 . . 120.1(5) ?
    C9 C10 Cl2 . . 121.1(4) ?
    C11 C10 Cl2 . . 118.6(4) ?
    C12 C11 C10 . . 120.5(5) ?
    C12 C11 H11 . . 119.8 ?
    C10 C11 H11 . . 119.8 ?
    C11 C12 C13 . . 120.9(5) ?
    C11 C12 H12 . . 119.6 ?
    C13 C12 H12 . . 119.6 ?
    C12 C13 N2 . . 121.3(5) ?
    C12 C13 C14 . . 117.8(5) ?
    N2 C13 C14 . . 120.6(5) ?
    C9 C14 C13 . . 122.0(5) ?
    C9 C14 H14 . . 119.0 ?
    C13 C14 H14 . . 119.0 ?
    C20 C15 C16 . . 119.7(5) ?
    C20 C15 Sb1 . . 123.9(4) ?
    C16 C15 Sb1 . . 116.3(4) ?
    C15 C16 C17 . . 120.0(6) ?
    C15 C16 H16 . . 120.0 ?
    C17 C16 H16 . . 120.0 ?
    C18 C17 C16 . . 119.5(6) ?
    C18 C17 H17 . . 120.3 ?
    C16 C17 H17 . . 120.3 ?
    C17 C18 C19 . . 121.6(6) ?
    C17 C18 H18 . . 119.2 ?
    C19 C18 H18 . . 119.2 ?
    C18 C19 C20 . . 119.4(6) ?
    C18 C19 H19 . . 120.3 ?
    C20 C19 H19 . . 120.3 ?
    C15 C20 C19 . . 119.8(5) ?
    C15 C20 H20 . . 120.1 ?
    C19 C20 H20 . . 120.1 ?
    C22 C21 C26 . . 119.3(5) ?
    C22 C21 Sb1 . . 120.5(4) ?
    C26 C21 Sb1 . . 120.2(4) ?
    C21 C22 C23 . . 120.1(5) ?
    C21 C22 H22 . . 119.9 ?
    C23 C22 H22 . . 119.9 ?
    C24 C23 C22 . . 120.1(6) ?
    C24 C23 H23 . . 120.0 ?
    C22 C23 H23 . . 120.0 ?
    C23 C24 C25 . . 120.6(6) ?
    C23 C24 H24 . . 119.7 ?
    C25 C24 H24 . . 119.7 ?
    C24 C25 C26 . . 119.8(7) ?
    C24 C25 H25 . . 120.1 ?
    C26 C25 H25 . . 120.1 ?
    C21 C26 C25 . . 120.0(6) ?
    C21 C26 H26 . . 120.0 ?
    C25 C26 H26 . . 120.0 ?
    C32 C27 C28 . . 120.6(5) ?
    C32 C27 Sb1 . . 124.4(4) ?
    C28 C27 Sb1 . . 114.8(4) ?
    C27 C28 C29 . . 119.5(5) ?
    C27 C28 H28 . . 120.2 ?
    C29 C28 H28 . . 120.2 ?
    C30 C29 C28 . . 120.3(6) ?
    C30 C29 H29 . . 119.9 ?
    C28 C29 H29 . . 119.9 ?
    C29 C30 C31 . . 119.8(5) ?
    C29 C30 H30 . . 120.1 ?
    C31 C30 H30 . . 120.1 ?
    C30 C31 C32 . . 121.0(6) ?
    C30 C31 H31 . . 119.5 ?
    C32 C31 H31 . . 119.5 ?
    C27 C32 C31 . . 118.7(5) ?
    C27 C32 H32 . . 120.6 ?
    C31 C32 H32 . . 120.6 ?
loop_
    _geom_hbond_atom_site_label_D
    _geom_hbond_atom_site_label_H
    _geom_hbond_atom_site_label_A
    _geom_hbond_site_symmetry_A
    _geom_hbond_distance_DH
    _geom_hbond_distance_HA
    _geom_hbond_distance_DA
    _geom_hbond_angle_DHA
    C32 H32 O2 . 0.93 2.39 3.105(6) 133.7
    C20 H20 O4 . 0.93 2.47 3.120(6) 126.7
    N1 H1B N2 6_576 0.865(19) 2.43(3) 3.211(8) 150(5)
    N1 H1A O2 5_576 0.86(2) 2.43(5) 3.114(6) 137(5)
    N2 H2A N1 2_545 0.847(19) 2.44(2) 3.272(7) 169(5)
    N2 H2B O4 2 0.847(19) 2.36(3) 3.151(6) 156(5)
    C14 H14 O4 2 0.93 2.58 3.369(6) 142.8
    C12 H12 O2 6_565 0.93 2.56 3.433(6) 157.0
    C23 H23 Cg1 7_566 0.93 2.72 3.567(7) 151
data_global
_journal_date_recd_electronic     2009-10-10
_journal_date_accepted     2009-10-22
_journal_name_full     'Acta Crystallographica, Section E'
_journal_year     2009
_journal_volume     65
_journal_issue     11
_journal_page_first     m1443
_journal_page_last     m1443
_journal_paper_category     QM
_journal_coeditor_code     GK2233
_publ_contact_author_name     'Prof. Handong Yin'
_publ_contact_author_address
;
  College of Chemistry and Chemical Engineering
  Liaocheng University
  Shandong 252059
  People's Republic of China.
;
_publ_contact_author_email     handongyin@163.com
_publ_contact_author_fax     '86 635 8239121'
_publ_contact_author_phone     '86 635 8239121'
_publ_section_title
;
Bis(5-amino-2-chlorobenzoato-\k<i>O</i>)triphenylantimony(V)
;
loop_
    _publ_author_name
    _publ_author_address
    'Liyuan Wen'
;
  College of Chemistry and Chemical Engineering
  Liaocheng University
  Shandong 252059
  People's Republic of China
;
    'Handong Yin'
;
  College of Chemistry and Chemical Engineering
  Liaocheng University
  Shandong 252059
  People's Republic of China
;
    'Chuanhua Wang'
;
  College of Chemistry and Chemical Engineering
  Liaocheng University
  Shandong 252059
  People's Republic of China
;
