# Supplementary material for: Bis(5-amino-2-chloro­benzoato-κO)triphenyl­anti­mony(V)
Source: Acta Crystallogr Sect E Struct Rep Online. 2009 Oct 28;65(Pt 11):m1443. doi: 10.1107/S1600536809043578 (PMC2971366; doi:10.1107/S1600536809043578)
Supplement: Supplementary file 2 [file e-65-m1443-Isup2.hkl]

# 
# h,k,l, Fc-squared, Fo-squared, sigma(Fo-squared) and status flag 
# 
data_I
_shelx_title ' 090305b in C2/c' 
_shelx_refln_list_code          4 
_shelx_F_calc_maximum      549.09 
_exptl_crystal_F_000      2784.00 
_reflns_d_resolution_high  0.8404 
 
loop_ 
 _symmetry_equiv_pos_as_xyz 
 'x, y, z' 
 '-x, y, -z+1/2' 
 'x+1/2, y+1/2, z' 
 '-x+1/2, y+1/2, -z+1/2' 
 '-x, -y, -z' 
 'x, -y, z-1/2' 
 '-x+1/2, -y+1/2, -z' 
 'x+1/2, -y+1/2, z-1/2' 
 
_cell_length_a    30.6833 
_cell_length_b     9.0128 
_cell_length_c    23.0960 
_cell_angle_alpha  90.000 
_cell_angle_beta  106.161 
_cell_angle_gamma  90.000 
 
_shelx_F_squared_multiplier     1.000 
 
loop_ 
 _refln_index_h 
 _refln_index_k 
 _refln_index_l 
 _refln_F_squared_calc 
 _refln_F_squared_meas 
 _refln_F_squared_sigma 
 _refln_observed_status 
   2   0   0     3605.05     3144.45    136.62 o 
   4   0   0   301503.22   324445.16   4247.77 o 
   6   0   0    32075.87    31709.60    329.34 o 
   8   0   0    38731.47    39276.13    557.77 o 
  10   0   0      205.05      129.06     86.32 o 
  12   0   0    38282.31    38614.86    623.51 o 
  14   0   0    34939.27    35883.80    636.08 o 
  16   0   0    81901.23    84195.09   1161.42 o 
  18   0   0    70767.54    71873.11   1087.66 o 
  20   0   0    19806.48    19616.74    695.26 o 
  22   0   0    41214.44    40777.03   1095.69 o 
  24   0   0       67.30     -157.86    203.71 o 
  26   0   0     3539.29     3207.76    434.68 o 
  28   0   0       43.64     -360.37    240.24 o 
  30   0   0     9762.40    11287.90   1005.32 o 
  32   0   0       59.74      234.62    515.64 o 
  34   0   0     2294.32     1970.07    745.71 o 
   1   1   0     1620.22     1544.59     67.43 o 
   3   1   0        8.63       -7.67     29.89 o 
   5   1   0     5029.15     5366.00    118.17 o 
   7   1   0     1283.50     1397.36    121.63 o 
   9   1   0     2317.17     2378.15    163.14 o 
  11   1   0      154.80       73.18     55.74 o 
  13   1   0       13.67      -65.75     67.20 o 
  15   1   0    11700.29    11799.58    210.86 o 
  17   1   0     3233.96     3136.99    131.84 o 
  19   1   0      949.77      831.24    140.25 o 
  21   1   0     4616.65     5122.49    666.27 o 
  23   1   0     3112.17     3119.81    374.75 o 
  25   1   0        7.01     -218.30    145.53 o 
  27   1   0     1792.64     1676.71    334.50 o 
  29   1   0      319.78     -172.52    228.85 o 
  31   1   0      701.05     1138.98    355.27 o 
  33   1   0     1297.45     1722.05    497.88 o 
   0   2   0    10884.61    12261.42    446.52 o 
   2   2   0     3885.95     3330.13    111.31 o 
   4   2   0   157689.16   163540.58   1477.89 o 
   6   2   0    13162.08    13397.59    239.44 o 
   8   2   0    95668.99    98706.02    741.89 o 
  10   2   0    32694.15    32547.10    595.00 o 
  12   2   0    54126.88    54562.57    665.59 o 
  14   2   0    21488.19    21030.23    408.19 o 
  16   2   0     5476.90     5210.88    145.89 o 
  18   2   0    23221.55    23227.64    546.53 o 
  20   2   0     9579.77     9108.07    249.33 o 
  22   2   0    10526.72     9491.79    298.25 o 
  24   2   0     2942.64     3382.59    576.03 o 
  26   2   0    28103.76    27521.09    810.74 o 
  28   2   0      293.10     -207.64    213.80 o 
  30   2   0     5440.64     6151.35   1406.75 o 
  32   2   0      224.67       60.72    273.68 o 
  34   2   0     3327.78     3264.26    482.61 o 
   1   3   0    31037.10    33489.34    519.55 o 
   3   3   0      952.97     1059.98    101.69 o 
   5   3   0        8.25      -22.13     54.96 o 
   7   3   0     1388.68     1364.68    135.04 o 
   9   3   0     3371.88     3807.08    164.99 o 
  11   3   0     4305.50     3942.00    269.04 o 
  13   3   0      371.08       84.07     84.73 o 
  15   3   0        9.11      -66.19     67.21 o 
  17   3   0      198.55      110.32    139.46 o 
  19   3   0     4239.46     4888.97    488.85 o 
  21   3   0     2518.98     2583.24    333.11 o 
  23   3   0      175.27       49.91    142.22 o 
  25   3   0        0.82       92.35    209.03 o 
  27   3   0       82.15     -171.73    225.17 o 
  29   3   0      117.74      120.46    252.16 o 
  31   3   0      337.51      240.29    279.70 o 
  33   3   0       93.61      152.12    310.21 o 
   0   4   0    62648.71    62890.88   1330.96 o 
   2   4   0      195.28      115.39     85.40 o 
   4   4   0    41102.55    43117.13    974.10 o 
   6   4   0      837.27      945.42    126.18 o 
   8   4   0    46507.14    47102.81    632.27 o 
  10   4   0     7221.53     6082.18    228.68 o 
  12   4   0     9101.07     8379.67    364.26 o 
  14   4   0    19403.32    18960.92    641.60 o 
  16   4   0     4790.37     4705.44    318.74 o 
  18   4   0    27136.89    27275.23    597.65 o 
  20   4   0     4041.54     4805.53    601.31 o 
  22   4   0    20769.69    20284.46    879.67 o 
  24   4   0     1351.08     1145.26    207.97 o 
  26   4   0    11694.25    10697.18    538.31 o 
  28   4   0      582.31      557.31    285.23 o 
  30   4   0     4666.67     4977.32    672.18 o 
  32   4   0       66.55      -81.39    347.54 o 
   1   5   0      283.24      159.11    100.14 o 
   3   5   0        3.30      -75.54     83.00 o 
   5   5   0    10932.33    10350.21    256.54 o 
   7   5   0     4237.00     4270.31    257.46 o 
   9   5   0      117.86       17.81     98.32 o 
  11   5   0      939.27      689.57    139.35 o 
  13   5   0        3.88     -138.94    104.14 o 
  15   5   0      403.11       -6.67    137.19 o 
  17   5   0      152.80       12.32    160.76 o 
  19   5   0       67.90     -158.96    146.23 o 
  21   5   0     2065.35     1999.31    299.68 o 
  23   5   0     2935.71     3048.89    387.61 o 
  25   5   0     1223.90      724.03    373.99 o 
  27   5   0     1221.57     1236.86    406.89 o 
  29   5   0     1208.09     1592.35    653.23 o 
  31   5   0        1.08       94.72    474.43 o 
   0   6   0    36833.31    35765.82    848.12 o 
   2   6   0      222.09      116.15    115.48 o 
   4   6   0    16261.08    15852.50    486.80 o 
   6   6   0    12746.85    11855.48    377.05 o 
   8   6   0    11081.80    10368.92    317.12 o 
  10   6   0      100.72     -157.72    113.68 o 
  12   6   0     2353.91     2648.05    237.46 o 
  14   6   0     6193.88     5668.35    447.35 o 
  16   6   0     9214.99     8994.17    456.47 o 
  18   6   0    11810.31    11314.18    524.74 o 
  20   6   0     4454.40     4736.08    458.29 o 
  22   6   0    11091.52    12249.21    575.61 o 
  24   6   0      586.11      180.44    250.87 o 
  26   6   0     5120.13     5121.53    671.23 o 
  28   6   0       34.79       10.61    368.03 o 
   1   7   0     1191.77     1311.61    345.50 o 
   3   7   0     1630.63     1668.22    289.72 o 
   5   7   0      605.34      668.99    220.39 o 
   7   7   0      426.83       28.48    171.67 o 
   9   7   0      549.29      336.63    166.97 o 
  11   7   0        7.46      -87.40    153.50 o 
  13   7   0       39.76       70.67    196.34 o 
  15   7   0     7885.89     8660.53    575.63 o 
  17   7   0       55.99      201.49    221.09 o 
  19   7   0     1497.14     1431.71    343.50 o 
  21   7   0      190.53        7.18    236.56 o 
  23   7   0      673.55      745.72    317.18 o 
  25   7   0      303.79      -76.35    261.01 o 
   0   8   0    19674.90    16734.39   1049.45 o 
   2   8   0      414.00      225.97    257.17 o 
   4   8   0    19195.24    18535.96    613.76 o 
   6   8   0      274.24      190.00    191.81 o 
   8   8   0    12313.30    12154.50    518.30 o 
  10   8   0     4864.99     4529.11    368.33 o 
  12   8   0     7548.83     7774.77   1006.86 o 
  14   8   0     3144.60     3025.53    556.10 o 
  16   8   0     1893.59     1594.92    338.60 o 
  18   8   0     4418.88     4068.44    478.14 o 
  20   8   0     2625.19     3771.15    473.28 o 
  22   8   0     4776.92     4741.85    847.67 o 
   1   9   0     1397.80     1007.53    347.66 o 
   3   9   0     3167.74     2828.86    468.44 o 
   5   9   0     2415.83     1404.90    510.77 o 
   7   9   0     2988.79     2371.78    583.95 o 
   9   9   0     1294.39     1041.94    297.39 o 
  11   9   0     2122.36     2307.47    667.99 o 
  13   9   0      103.95      109.26    308.01 o 
  15   9   0      581.73      679.37    336.19 o 
  17   9   0      243.38     -252.50    250.90 o 
  19   9   0      709.54      531.68    312.60 o 
   0  10   0    15313.58    14289.57   1116.30 o 
   2  10   0        0.87      193.70    306.64 o 
   4  10   0     8383.54     9662.68   1595.43 o 
   6  10   0      922.01      997.44    383.27 o 
   8  10   0     4866.15     5393.21    984.06 o 
  10  10   0     1175.82     1630.31    648.04 o 
  12  10   0     3063.45     3192.15    821.65 o 
 -35   1   1     6069.85     7167.57    825.21 o 
 -33   1   1        4.34      -11.20    280.04 o 
 -31   1   1    10411.68    10994.35    570.93 o 
 -29   1   1      179.74     -154.08    228.12 o 
 -27   1   1     7263.31     7509.08    475.67 o 
 -25   1   1       59.47     -229.86    153.24 o 
 -23   1   1     9256.05     9333.88    429.28 o 
 -21   1   1    10726.70     9887.93    537.35 o 
 -19   1   1    40769.53    42539.07    674.75 o 
 -17   1   1     8211.46     7905.31    260.75 o 
 -15   1   1    29050.52    28957.35    540.86 o 
 -13   1   1    35172.40    34246.35    561.01 o 
 -11   1   1    39852.34    40191.86    578.53 o 
  -9   1   1    81988.73    83570.28    885.15 o 
  -7   1   1       86.08       95.03     76.81 o 
  -5   1   1   207856.53   216112.58   1720.00 o 
  -3   1   1       92.27       50.28     37.10 o 
  -1   1   1   210532.14   221876.31   1494.92 o 
   1   1   1     6624.87     6705.13    125.34 o 
   3   1   1   125971.26   135391.64   1839.01 o 
   5   1   1      645.92      716.44     85.77 o 
   7   1   1   166879.83   172752.05   1038.94 o 
   9   1   1     2159.87     1929.59    189.94 o 
  11   1   1    68331.42    69297.45    562.57 o 
  13   1   1    48059.54    48616.86    477.60 o 
  15   1   1    31261.39    30300.98    335.98 o 
  17   1   1    45356.53    46447.08    503.14 o 
  19   1   1     7459.05     7612.60    255.29 o 
  21   1   1    32323.99    31361.44    637.47 o 
  23   1   1     3441.80     3881.57    476.11 o 
  25   1   1     5936.50     7376.28    527.17 o 
  27   1   1     1840.33     1883.11    341.43 o 
  29   1   1     5365.44     6326.40    690.03 o 
  31   1   1       97.65     -274.92    256.09 o 
  33   1   1     3887.40     4153.04   1002.40 o 
 -34   2   1       28.98     -285.78    259.07 o 
 -32   2   1      102.77     -181.01    264.23 o 
 -30   2   1       76.67     -250.01    232.64 o 
 -28   2   1     3579.93     3068.72    417.40 o 
 -26   2   1      342.48      310.05    253.80 o 
 -24   2   1       91.65      -76.92    201.44 o 
 -22   2   1     3258.59     3295.39    331.85 o 
 -20   2   1    14920.60    13768.81    451.05 o 
 -18   2   1      268.64      233.11    154.18 o 
 -16   2   1     5436.64     5296.51    263.89 o 
 -14   2   1     2435.59     2442.19    335.08 o 
 -12   2   1    11385.79    11906.86    228.63 o 
 -10   2   1      286.09      303.71     75.03 o 
  -8   2   1     1223.78     1336.26    147.34 o 
  -6   2   1    16657.67    16636.08    338.97 o 
  -4   2   1    87381.26    92296.85    758.69 o 
  -2   2   1     2432.00     2333.23    144.59 o 
   0   2   1    71933.54    78986.05    788.45 o 
   2   2   1    16686.37    17811.11    279.92 o 
   4   2   1    42685.05    45026.58    433.05 o 
   6   2   1     3398.72     3267.66    117.84 o 
   8   2   1      388.05      295.85     68.07 o 
  10   2   1     6918.50     6754.95    151.53 o 
  12   2   1     2560.74     2472.08    118.30 o 
  14   2   1      397.81      227.93     77.88 o 
  16   2   1     1757.28     1585.40    121.34 o 
  18   2   1      127.50      -66.22     86.85 o 
  20   2   1      252.31       52.23    113.54 o 
  22   2   1       79.00       62.03    151.82 o 
  24   2   1      120.28       85.05    211.94 o 
  26   2   1      106.91       84.53    228.17 o 
  28   2   1      176.18      -26.55    248.21 o 
  30   2   1      127.40      -23.68    252.31 o 
  32   2   1      639.36      658.27    325.35 o 
  34   2   1      793.37      859.90    360.16 o 
 -33   3   1       56.57      -50.82    265.17 o 
 -31   3   1     5886.80     7781.46   1441.58 o 
 -29   3   1        9.89     -313.14    208.76 o 
 -27   3   1    14226.82    14327.15    615.01 o 
 -25   3   1    12241.45    11809.85    676.10 o 
 -23   3   1    18141.12    17761.53    628.50 o 
 -21   3   1    11564.67    10997.90    433.52 o 
 -19   3   1    18579.04    18317.05    525.39 o 
 -17   3   1    29394.72    29969.46    725.66 o 
 -15   3   1    23250.94    22369.53    428.16 o 
 -13   3   1    86315.31    90903.45   1429.89 o 
 -11   3   1    11425.00    11014.03    279.44 o 
  -9   3   1    74060.18    75522.27   1313.60 o 
  -7   3   1      907.14      833.55    114.45 o 
  -5   3   1    34083.56    33609.79    444.40 o 
  -3   3   1       45.36      -76.14     56.10 o 
  -1   3   1    52393.24    52223.75    566.15 o 
   1   3   1    56799.43    57825.63    727.77 o 
   3   3   1   127313.19   132162.06   1132.27 o 
   5   3   1    18990.78    17805.11    304.99 o 
   7   3   1   109899.73   112339.53    919.86 o 
   9   3   1    25641.94    24237.83    368.38 o 
  11   3   1     6116.80     5897.96    191.22 o 
  13   3   1     7907.00     6932.14    218.72 o 
  15   3   1     3777.30     3696.40    262.81 o 
  17   3   1    15024.57    14527.17    410.45 o 
  19   3   1    13320.46    12482.30    471.27 o 
  21   3   1    19948.00    20805.65    452.37 o 
  23   3   1     4804.92     5555.01    465.39 o 
  25   3   1    28920.29    29053.85    836.77 o 
  27   3   1       35.84      198.85    249.93 o 
  29   3   1     5612.21     5699.39    855.30 o 
  31   3   1     1248.55     1645.40    382.13 o 
  33   3   1     3324.88     3726.49    641.71 o 
 -32   4   1        9.83     -370.39    323.33 o 
 -30   4   1     1710.99     1783.78    385.08 o 
 -28   4   1     1137.47     1113.64    382.29 o 
 -26   4   1      353.03      341.57    259.92 o 
 -24   4   1      269.73       57.91    217.67 o 
 -22   4   1     2669.59     2808.70    297.32 o 
 -20   4   1      947.23     1362.02    259.60 o 
 -18   4   1     4616.50     4356.62    361.86 o 
 -16   4   1      340.43      221.01    156.70 o 
 -14   4   1    10392.91    10306.92    297.19 o 
 -12   4   1     6203.25     5911.23    226.53 o 
 -10   4   1     3405.17     3237.89    313.86 o 
  -8   4   1      396.77      293.86    163.88 o 
  -6   4   1    11072.44    10360.30    245.96 o 
  -4   4   1       44.39      -76.12     74.94 o 
  -2   4   1     2815.60     3229.72    192.22 o 
   0   4   1      435.79      247.06    112.33 o 
   2   4   1     5799.50     6628.80    362.74 o 
   4   4   1     7809.95     7952.88    226.55 o 
   6   4   1       88.74      -50.82     58.35 o 
   8   4   1     6477.41     6394.87    209.85 o 
  10   4   1      346.22      170.06     95.96 o 
  12   4   1     4507.61     4549.64    209.98 o 
  14   4   1       94.69     -113.18     94.58 o 
  16   4   1     1964.67     1853.77    225.83 o 
  18   4   1     1359.11     1501.18    252.13 o 
  20   4   1     3876.05     4222.97    453.35 o 
  22   4   1      264.61      103.07    150.40 o 
  24   4   1      114.25     -120.46    149.74 o 
  26   4   1        7.57     -176.48    241.39 o 
  28   4   1       15.81     -367.91    245.28 o 
  30   4   1      142.11      148.56    343.92 o 
  32   4   1      206.92     -100.11    329.05 o 
 -31   5   1     3543.95     4223.90    666.30 o 
 -29   5   1       60.01     -298.53    285.26 o 
 -27   5   1     5989.03     5686.24   1775.20 o 
 -25   5   1      156.56      146.46    292.33 o 
 -23   5   1     6121.30     6817.44    410.91 o 
 -21   5   1     4219.09     4860.27    451.47 o 
 -19   5   1    11064.20    11168.76    415.88 o 
 -17   5   1     5966.15     5085.27    524.00 o 
 -15   5   1     8712.89     7771.23    366.06 o 
 -13   5   1    10058.99     9173.17    312.91 o 
 -11   5   1     9711.10     9064.06    304.57 o 
  -9   5   1    13772.16    12585.10    349.05 o 
  -7   5   1     2705.54     2595.47    177.57 o 
  -5   5   1    58859.26    60435.93    735.57 o 
  -3   5   1       47.59       88.44    106.33 o 
  -1   5   1    42069.57    42629.29    615.40 o 
   1   5   1     3896.46     3534.56    196.63 o 
   3   5   1    16899.38    16526.33    645.24 o 
   5   5   1      230.75      122.33     87.03 o 
   7   5   1    24354.48    24115.66    464.37 o 
   9   5   1     6524.45     6110.95    229.43 o 
  11   5   1    16598.32    15805.86    371.60 o 
  13   5   1    44781.71    43253.14    871.32 o 
  15   5   1     6620.47     6257.49    432.04 o 
  17   5   1    11373.71    11483.94    406.13 o 
  19   5   1     1033.02      532.08    239.02 o 
  21   5   1     9359.77     9135.44    475.99 o 
  23   5   1      360.16      104.07    167.90 o 
  25   5   1    11156.39    10037.77    724.77 o 
  27   5   1      637.85      652.17    377.82 o 
  29   5   1     9947.07    11415.67   2725.52 o 
 -28   6   1      594.47      396.30    378.13 o 
 -26   6   1       14.95     -267.74    286.16 o 
 -24   6   1     1876.73     1471.92    333.68 o 
 -22   6   1      734.19      268.94    234.33 o 
 -20   6   1      843.23      715.44    272.04 o 
 -18   6   1     1142.85      836.08    261.83 o 
 -16   6   1     1487.14     1285.43    235.26 o 
 -14   6   1     2884.52     2611.08    311.38 o 
 -12   6   1       33.40     -163.98    109.32 o 
 -10   6   1      276.12      -59.51    115.08 o 
  -8   6   1     7075.42     6792.05    296.48 o 
  -6   6   1        3.24     -175.90    117.27 o 
  -4   6   1      342.09      270.42    127.06 o 
  -2   6   1      894.22      830.99    194.61 o 
   0   6   1       17.00     -145.34     96.89 o 
   2   6   1      100.27      -91.12    105.49 o 
   4   6   1      182.82      135.66    153.18 o 
   6   6   1     4645.76     5725.93    337.14 o 
   8   6   1     2587.77     2705.92    222.73 o 
  10   6   1     4737.99     5096.75    272.91 o 
  12   6   1     6472.88     5834.28    409.84 o 
  14   6   1     2558.07     2334.82    419.99 o 
  16   6   1       16.12     -245.28    172.67 o 
  18   6   1     2256.17     2096.92    334.14 o 
  20   6   1      111.58      247.10    237.61 o 
  22   6   1     3877.56     3679.99    447.65 o 
  24   6   1      191.67       27.40    322.06 o 
  26   6   1     1497.27     1545.55    457.48 o 
  28   6   1      186.47      -99.00    321.14 o 
 -25   7   1      707.64      650.03    321.16 o 
 -23   7   1     7152.25     8137.74    620.67 o 
 -21   7   1     1490.45     1276.65    327.66 o 
 -19   7   1     9672.96     8851.66    502.28 o 
 -17   7   1     5900.24     6829.98    536.64 o 
 -15   7   1     8553.52     8452.29    515.75 o 
 -13   7   1    18803.23    16065.81    604.23 o 
 -11   7   1     7072.25     6780.44    475.41 o 
  -9   7   1    15340.19    15375.52    413.29 o 
  -7   7   1       11.95     -190.09    126.73 o 
  -5   7   1    21550.75    20618.69    607.74 o 
  -3   7   1      201.72      151.35    174.05 o 
  -1   7   1    30557.96    29949.33    706.58 o 
   1   7   1     4263.52     4156.40    472.87 o 
   3   7   1    29937.48    27380.61    888.50 o 
   5   7   1     3416.45     3111.52    344.08 o 
   7   7   1    12550.30    11926.57    477.19 o 
   9   7   1     2406.39     2023.78    271.76 o 
  11   7   1     4141.53     4565.86    754.38 o 
  13   7   1    14142.20    14870.71    681.05 o 
  15   7   1     3335.79     3126.45    399.31 o 
  17   7   1    19316.53    19488.60    717.43 o 
  19   7   1     1596.65     1668.51    338.94 o 
  21   7   1    11212.45    10995.59    579.77 o 
  23   7   1      140.14     -306.27    241.68 o 
  25   7   1     3419.64     3065.51    365.10 o 
 -22   8   1      138.16      -76.00    267.49 o 
 -20   8   1     3043.02     4204.54    898.96 o 
 -18   8   1      622.02      685.49    296.04 o 
 -16   8   1     2677.72     2936.74    401.03 o 
 -14   8   1       29.20     -101.70    198.88 o 
 -12   8   1     3153.92     3265.07    390.83 o 
 -10   8   1      258.77      149.81    183.66 o 
  -8   8   1      999.95     1023.12    259.08 o 
  -6   8   1      865.77      712.27    247.71 o 
  -4   8   1     2249.22     1906.27    453.66 o 
  -2   8   1     2453.30     2575.67    413.49 o 
   0   8   1     1783.41     2059.28    742.14 o 
   2   8   1     2434.05     2907.36   1008.56 o 
   4   8   1     3106.33     3231.29    354.10 o 
   6   8   1        8.11      -71.27    178.73 o 
   8   8   1      108.88     -166.40    180.44 o 
  10   8   1      170.21      153.23    204.24 o 
  12   8   1      829.88      491.36    253.60 o 
  14   8   1      727.80      331.11    258.68 o 
  16   8   1       20.83     -288.63    221.59 o 
  18   8   1     1016.28      914.96    310.84 o 
  20   8   1        8.03     -168.92    252.42 o 
  22   8   1      276.53      201.49    295.61 o 
 -19   9   1     3172.50     3661.95    480.55 o 
 -17   9   1     1252.20     1298.45    347.86 o 
 -15   9   1     4571.51     5134.56    526.96 o 
 -13   9   1     4476.55     4772.31    495.10 o 
 -11   9   1     3372.41     2674.92    487.82 o 
  -9   9   1     6529.93     7106.90    535.02 o 
  -7   9   1      650.95       50.54    295.37 o 
  -5   9   1     5278.73     5978.33    628.92 o 
  -3   9   1        0.33      -85.54    265.87 o 
  -1   9   1    10128.53     9590.04    613.01 o 
   1   9   1      245.20      -15.03    243.17 o 
   3   9   1    17170.46    15779.83    904.88 o 
   5   9   1     1863.09     1762.51    388.23 o 
   7   9   1    15744.17    13524.24   1319.76 o 
   9   9   1     1757.64     1605.63    323.03 o 
  11   9   1     3361.54     3249.37    517.38 o 
  13   9   1     2655.77     3398.09    680.32 o 
  15   9   1     3284.59     3211.26    636.84 o 
  17   9   1     1530.74     1586.73    372.00 o 
 -12  10   1      417.87       85.99    450.09 o 
 -10  10   1      805.62      557.17    495.19 o 
  -8  10   1      579.76      788.50    436.62 o 
  -6  10   1      728.55      806.72    368.72 o 
  -4  10   1     1203.42      555.07    350.82 o 
  -2  10   1      882.83      911.18    595.30 o 
   0  10   1     1574.25     1563.53    442.07 o 
   2  10   1     3364.61     3079.26    630.19 o 
   4  10   1     1605.04     2094.23    474.58 o 
   6  10   1     1183.14     1549.65    445.61 o 
   8  10   1      181.55      262.29    352.27 o 
  10  10   1      484.14      276.15    525.37 o 
  12  10   1       62.49       47.05    457.55 o 
 -34   0   2      495.61      435.16    612.34 o 
 -32   0   2     7977.78     8581.21   1193.20 o 
 -30   0   2      136.73      321.51    303.21 o 
 -28   0   2     5996.12     6270.30    549.92 o 
 -26   0   2      429.87      682.11    459.82 o 
 -24   0   2    59448.74    58652.30   1978.83 o 
 -22   0   2     7582.59     6775.99    664.91 o 
 -20   0   2    43634.11    43050.11   1507.65 o 
 -18   0   2    57708.93    57173.52    857.64 o 
 -16   0   2    50854.47    52606.98   1056.59 o 
 -14   0   2    93431.73    96136.84   2072.61 o 
 -12   0   2    10895.27    10205.27    261.71 o 
 -10   0   2    62392.29    62099.63    780.23 o 
  -8   0   2      203.47      265.64     75.60 o 
  -6   0   2    79820.02    81953.48   1022.03 o 
  -4   0   2       58.47      -10.87     49.50 o 
  -2   0   2   218145.02   212586.83   3221.69 o 
   0   0   2    29066.88    26641.51    388.73 o 
   2   0   2   123794.03   133699.52   1106.99 o 
   4   0   2    72010.96    74625.47    716.63 o 
   6   0   2    55795.03    59238.07    646.03 o 
   8   0   2    76825.45    79900.96    841.02 o 
  10   0   2    11143.74     9930.50    266.47 o 
  12   0   2    70063.43    72675.15    873.58 o 
  14   0   2      567.07      601.68    138.64 o 
  16   0   2    37574.64    40108.54    671.51 o 
  18   0   2     2493.91     2316.63    324.38 o 
  20   0   2     5102.89     6239.41    896.61 o 
  22   0   2    16557.20    16512.77   1407.86 o 
  24   0   2     6171.55     5891.48    549.87 o 
  26   0   2      392.81      128.57    267.71 o 
  28   0   2     6798.84     8264.20   1081.90 o 
  30   0   2      170.54     -312.82    453.98 o 
  32   0   2     2769.02     3412.49    836.25 o 
  34   0   2      559.42      457.88    643.17 o 
 -35   1   2       99.22     -229.06    338.73 o 
 -33   1   2      834.53      583.65    309.59 o 
 -31   1   2      551.80      694.53    350.41 o 
 -29   1   2        3.26     -112.50    225.98 o 
 -27   1   2       18.22     -247.52    338.13 o 
 -25   1   2      199.45      310.08    278.30 o 
 -23   1   2     2266.01     1933.43    798.44 o 
 -21   1   2     3419.98     4064.31    643.01 o 
 -19   1   2     1886.13     2391.74    361.40 o 
 -17   1   2    19319.66    19101.68    447.82 o 
 -15   1   2     1702.34     1902.93    247.06 o 
 -13   1   2     7915.87     8119.00    266.03 o 
 -11   1   2     9441.58     8940.70    260.82 o 
  -9   1   2    34131.08    37286.37    524.27 o 
  -7   1   2      578.15      660.58    141.07 o 
  -5   1   2   252519.52   260061.19   1503.98 o 
  -3   1   2    16401.45    16382.29    247.72 o 
  -1   1   2    31068.78    34533.69    323.80 o 
   1   1   2    31035.69    32387.69    294.98 o 
   3   1   2    23057.54    23218.99    268.10 o 
   5   1   2     2623.30     2542.45    101.52 o 
   7   1   2    35195.00    36672.95    316.32 o 
   9   1   2       28.20      -34.65     43.99 o 
  11   1   2       44.46      -61.42     48.45 o 
  13   1   2       84.94      -98.36     65.58 o 
  15   1   2     1592.58     1848.99    137.48 o 
  17   1   2     1397.08     1002.79    125.53 o 
  19   1   2       10.07      -90.71    105.53 o 
  21   1   2    10837.41    10314.93    563.65 o 
  23   1   2      327.94      278.39    181.23 o 
  25   1   2      610.57      527.01    238.94 o 
  27   1   2       66.02       25.82    238.07 o 
  29   1   2      315.77      126.82    259.87 o 
  31   1   2      264.13     -237.64    306.43 o 
  33   1   2       79.87     -141.48    334.80 o 
 -34   2   2     1561.28     1038.18    409.64 o 
 -32   2   2     6825.85     8590.43   1012.56 o 
 -30   2   2      428.37      116.54    249.81 o 
 -28   2   2    11363.80    11456.36    554.86 o 
 -26   2   2     4771.78     4815.12    575.99 o 
 -24   2   2     5516.09     4163.70   1157.18 o 
 -22   2   2    14872.03    16160.60    695.09 o 
 -20   2   2    24480.79    23374.90    572.23 o 
 -18   2   2    23443.02    21979.98    531.42 o 
 -16   2   2    14902.41    14631.21    411.04 o 
 -14   2   2    67667.40    65402.44    899.52 o 
 -12   2   2    48344.19    50366.13    737.51 o 
 -10   2   2    90338.90    92153.34    817.03 o 
  -8   2   2    52115.79    55712.79    701.82 o 
  -6   2   2    49023.45    46727.63    497.73 o 
  -4   2   2    27199.58    27978.50    340.11 o 
  -2   2   2    62746.77    64263.11    577.72 o 
   0   2   2    89733.41    93118.00   1121.00 o 
   2   2   2   151656.88   157165.45   1206.16 o 
   4   2   2    29435.98    29988.53    337.48 o 
   6   2   2    62900.80    65428.46   1019.84 o 
   8   2   2     8090.42     7510.39    160.09 o 
  10   2   2   116729.47   123948.10   1138.08 o 
  12   2   2     3020.91     2654.90    120.08 o 
  14   2   2    39691.51    40541.77    413.64 o 
  16   2   2    14809.13    14272.09    245.75 o 
  18   2   2     1722.95     1648.61    154.47 o 
  20   2   2    54233.92    54289.33    816.13 o 
  22   2   2      271.61       59.45    162.42 o 
  24   2   2    10991.36    10622.57    501.11 o 
  26   2   2        3.71     -196.07    221.50 o 
  28   2   2     8238.15     8525.23    530.91 o 
  30   2   2        5.22     -265.44    243.49 o 
  32   2   2     4632.45     4421.43    824.84 o 
 -33   3   2      364.74      159.29    280.74 o 
 -31   3   2        5.01     -201.76    256.45 o 
 -29   3   2      185.80     -295.32    230.37 o 
 -27   3   2        4.77     -250.43    236.44 o 
 -25   3   2     1556.02     1365.46    379.14 o 
 -23   3   2        0.83      -97.42    227.55 o 
 -21   3   2     1435.24     1239.11    241.75 o 
 -19   3   2       70.23      -60.00    138.97 o 
 -17   3   2       69.28       30.70    143.00 o 
 -15   3   2       27.53        9.39     79.18 o 
 -13   3   2     2255.71     2297.18    171.23 o 
 -11   3   2     3592.68     3643.08    186.27 o 
  -9   3   2     6843.95     7314.88    259.50 o 
  -7   3   2       19.59       34.28     75.47 o 
  -5   3   2     1859.50     2081.96    215.50 o 
  -3   3   2    47877.72    52173.14    574.66 o 
  -1   3   2     6819.16     7669.87    199.85 o 
   1   3   2     1298.90     1329.54    145.65 o 
   3   3   2       67.47       -6.51     65.85 o 
   5   3   2     3385.75     3329.68    182.12 o 
   7   3   2    23683.42    24431.25    359.69 o 
   9   3   2     2183.62     2259.53    247.70 o 
  11   3   2      126.58        2.31     79.23 o 
  13   3   2      239.53        9.56     71.93 o 
  15   3   2       94.94      -32.95     85.04 o 
  17   3   2    13125.33    12306.33    327.80 o 
  19   3   2        8.83     -181.96    121.31 o 
  21   3   2        1.30      -78.81    125.79 o 
  23   3   2      294.71      190.65    174.05 o 
  25   3   2      443.62       26.98    232.89 o 
  27   3   2      322.44      655.80    271.28 o 
  29   3   2       43.93     -142.36    247.92 o 
  31   3   2      206.56      403.63    389.28 o 
 -32   4   2     5801.44     7399.34    654.38 o 
 -30   4   2      598.28      729.99    311.36 o 
 -28   4   2     7176.45     8084.96    615.43 o 
 -26   4   2     1924.06     1517.86    338.22 o 
 -24   4   2     7665.21     7269.97    575.84 o 
 -22   4   2     6883.83     6805.85    735.34 o 
 -20   4   2     2522.42     2509.49    473.63 o 
 -18   4   2    20144.40    18939.32    555.38 o 
 -16   4   2    10861.85    10006.38    394.44 o 
 -14   4   2    19080.97    18278.74    388.75 o 
 -12   4   2    14569.90    13578.55    640.28 o 
 -10   4   2    11362.04    10989.81    300.36 o 
  -8   4   2     2927.78     2568.62    228.10 o 
  -6   4   2   127215.85   130080.80   1559.67 o 
  -4   4   2      958.16      836.59    143.23 o 
  -2   4   2    53979.67    54354.25    716.20 o 
   0   4   2    14413.66    14923.69    489.43 o 
   2   4   2    70214.55    70237.76    930.86 o 
   4   4   2    14066.92    13611.89    336.28 o 
   6   4   2    36906.05    36817.55    528.31 o 
   8   4   2    14695.45    14461.44    307.37 o 
  10   4   2    23436.39    22939.73    400.22 o 
  12   4   2    15736.14    15091.55    333.04 o 
  14   4   2    40731.41    40298.55    616.14 o 
  16   4   2    35099.80    35918.68    670.03 o 
  18   4   2     8083.95     7846.88    398.65 o 
  20   4   2    19892.12    19673.61    454.70 o 
  22   4   2     1467.73     1094.40    211.36 o 
  24   4   2    15272.60    14954.71    486.67 o 
  26   4   2      942.53      901.29    365.38 o 
  28   4   2     7207.18     9082.60   1003.04 o 
  30   4   2       98.15     -157.04    347.45 o 
 -31   5   2       19.65     -145.24    342.35 o 
 -29   5   2      332.18      -25.26    327.55 o 
 -27   5   2        7.99     -228.78    239.85 o 
 -25   5   2      417.72      257.12    236.11 o 
 -23   5   2       88.04       83.06    187.23 o 
 -21   5   2     1974.81     1561.31    451.30 o 
 -19   5   2      970.20      673.90    232.15 o 
 -17   5   2     1871.65     1770.84    277.41 o 
 -15   5   2      748.63      632.95    200.63 o 
 -13   5   2      537.03      337.05    140.16 o 
 -11   5   2      137.49      -20.19    116.24 o 
  -9   5   2     2088.01     2021.30    237.99 o 
  -7   5   2      849.32      600.34    126.10 o 
  -5   5   2      979.03     1107.37    145.90 o 
  -3   5   2    15985.87    15323.65    415.46 o 
  -1   5   2      789.74      644.93    155.70 o 
   1   5   2      571.54      451.53    144.78 o 
   3   5   2     2506.29     2291.91    372.32 o 
   5   5   2     6696.18     6769.96    208.66 o 
   7   5   2     2071.24     2161.30    178.97 o 
   9   5   2     3466.75     3568.52    309.51 o 
  11   5   2      927.28      906.42    157.26 o 
  13   5   2        3.54     -159.30    106.20 o 
  15   5   2      361.44      273.60    166.72 o 
  17   5   2      113.58      -92.82    170.75 o 
  19   5   2       18.68     -187.09    193.58 o 
  21   5   2      486.07      630.52    196.97 o 
  23   5   2      179.19       96.74    194.20 o 
  25   5   2     2776.87     3162.51    354.52 o 
  27   5   2        1.97      -68.43    313.35 o 
  29   5   2      493.19      168.40    372.80 o 
 -28   6   2     2663.67     3374.95    928.41 o 
 -26   6   2      300.28      342.02    668.32 o 
 -24   6   2     8885.86     8730.59    567.67 o 
 -22   6   2     2656.19     2715.04    381.91 o 
 -20   6   2     3069.27     3938.28    405.29 o 
 -18   6   2    10798.54    10422.17    574.27 o 
 -16   6   2     8381.97     8357.43    416.31 o 
 -14   6   2     7129.05     7792.72    424.06 o 
 -12   6   2    17627.65    17215.90    550.46 o 
 -10   6   2    21730.77    21436.16    671.80 o 
  -8   6   2     2615.04     2275.26    348.89 o 
  -6   6   2    32913.38    32691.12    709.32 o 
  -4   6   2       16.09     -189.41    126.27 o 
  -2   6   2    19362.83    19123.84    514.13 o 
   0   6   2     1013.23      556.37    191.57 o 
   2   6   2    38258.51    38104.19    823.74 o 
   4   6   2       44.89      -15.85    143.13 o 
   6   6   2    54636.52    54182.13    841.43 o 
   8   6   2     4691.98     4937.88    332.37 o 
  10   6   2    10262.37     9744.02    371.39 o 
  12   6   2    21462.70    21773.48    549.31 o 
  14   6   2      927.06      746.89    342.99 o 
  16   6   2     4789.91     4536.60    429.86 o 
  18   6   2     1119.69      793.64    282.96 o 
  20   6   2    11625.41    11597.59    557.55 o 
  22   6   2      467.63      534.24    215.03 o 
  24   6   2    13369.10    12800.39    580.00 o 
  26   6   2       80.37      -18.70    331.14 o 
  28   6   2     6353.42     7677.24    850.61 o 
 -27   7   2      181.20      849.95    446.98 o 
 -25   7   2     1900.44     1940.88    394.65 o 
 -23   7   2      648.86      471.69    291.77 o 
 -21   7   2     1997.77     1603.46    346.75 o 
 -19   7   2     1076.81     1113.87    295.09 o 
 -17   7   2     1662.97     1596.50    330.05 o 
 -15   7   2      115.18       80.52    201.26 o 
 -13   7   2     2895.66     2868.50    366.44 o 
 -11   7   2       90.56       64.01    140.71 o 
  -9   7   2     8606.09     8371.62    361.40 o 
  -7   7   2      103.82     -185.52    142.13 o 
  -5   7   2     4751.22     5239.49    464.03 o 
  -3   7   2     1302.38      883.45    224.59 o 
  -1   7   2      221.86       77.89    141.40 o 
   1   7   2       30.89     -224.79    149.86 o 
   3   7   2     1008.91     1176.02    244.65 o 
   5   7   2     4704.16     5224.42    410.56 o 
   7   7   2     8009.10     7399.37    393.03 o 
   9   7   2     3419.45     3916.11    334.43 o 
  11   7   2      231.02     -180.75    147.39 o 
  13   7   2     3316.99     3316.17    385.94 o 
  15   7   2      329.41      485.82    239.80 o 
  17   7   2      648.06      615.26    267.40 o 
  19   7   2       25.26       -0.75    243.38 o 
  21   7   2     2128.79     1811.96    371.65 o 
  23   7   2        0.51     -123.22    204.25 o 
  25   7   2      618.90      309.64    248.98 o 
 -22   8   2     1457.37     1120.52    366.60 o 
 -20   8   2     4714.02     4729.19    510.43 o 
 -18   8   2     4699.80     4205.68    474.07 o 
 -16   8   2     4317.64     4356.54    457.57 o 
 -14   8   2     8493.46     8302.04    501.96 o 
 -12   8   2     1831.64     1823.16    328.12 o 
 -10   8   2     3704.13     3377.53    408.15 o 
  -8   8   2       10.36     -240.32    160.22 o 
  -6   8   2     6263.10     5971.05    424.74 o 
  -4   8   2       90.49     -253.94    191.03 o 
  -2   8   2    19240.04    19493.83    988.60 o 
   0   8   2     1777.35     1385.94    411.47 o 
   2   8   2    15434.16    14497.35    690.22 o 
   4   8   2     7755.26     7942.23    455.26 o 
   6   8   2     3043.67     2955.50    357.96 o 
   8   8   2     7770.48     6787.16    713.97 o 
  10   8   2    10034.31     9498.88    513.64 o 
  12   8   2     2748.18     2599.64    389.86 o 
  14   8   2     9274.61     9282.69    590.59 o 
  16   8   2     6018.44     6609.95    571.28 o 
  18   8   2     1520.94     1170.32    334.91 o 
  20   8   2     6977.21     7074.83    941.31 o 
  22   8   2        9.22     -305.78    311.59 o 
 -19   9   2        0.30      279.07    294.32 o 
 -17   9   2     3832.62     3997.94    485.30 o 
 -15   9   2       72.20       40.16    300.40 o 
 -13   9   2     4624.14     4497.80   1244.96 o 
 -11   9   2      248.33      343.99    313.27 o 
  -9   9   2      783.37      434.21    307.24 o 
  -7   9   2     1013.47      461.01    318.10 o 
  -5   9   2     1045.30      665.20    325.26 o 
  -3   9   2     1518.09      999.73    339.37 o 
  -1   9   2     2540.76     1687.89    393.38 o 
   1   9   2     3971.04     4628.78    949.99 o 
   3   9   2      419.62      493.35    295.79 o 
   5   9   2     1186.66      632.00    324.70 o 
   7   9   2       10.69      150.00    284.79 o 
   9   9   2     1078.54     1374.95    321.40 o 
  11   9   2       17.96     -109.04    281.43 o 
  13   9   2      905.15     1136.61    390.71 o 
  15   9   2        0.68     -360.94    247.47 o 
  17   9   2      711.18      680.59    340.86 o 
 -12  10   2     1319.53     1033.87    586.06 o 
 -10  10   2     3959.41     2781.98    758.69 o 
  -8  10   2      890.04      869.35    401.36 o 
  -6  10   2     6424.27     6431.59    700.67 o 
  -4  10   2       42.08        9.60    506.07 o 
  -2  10   2     8166.06     8569.48    781.86 o 
   0  10   2      851.65      410.77    351.86 o 
   2  10   2     7475.60     6771.70   1140.31 o 
   4  10   2      567.71      219.33    329.46 o 
   6  10   2     3551.83     2905.86    522.28 o 
   8  10   2     1717.55     1141.25    404.32 o 
  10  10   2     2215.92     2385.11    713.91 o 
 -35   1   3      146.64     -431.11    352.29 o 
 -33   1   3     7843.41     9020.16    672.83 o 
 -31   1   3       88.60     -215.08    224.79 o 
 -29   1   3    16652.17    16965.44    826.90 o 
 -27   1   3     1850.69      955.24    384.46 o 
 -25   1   3    14414.90    14804.83    721.40 o 
 -23   1   3    16857.79    17007.92    730.50 o 
 -21   1   3    16307.73    17620.92    702.32 o 
 -19   1   3    33469.99    33412.45    968.88 o 
 -17   1   3    43899.05    46293.79    719.44 o 
 -15   1   3    45045.21    44182.49    878.57 o 
 -13   1   3    44080.61    44698.75    694.69 o 
 -11   1   3   137778.23   141781.09   1360.61 o 
  -9   1   3    17294.93    17810.42    405.37 o 
  -7   1   3    58802.41    60998.50    556.63 o 
  -5   1   3     3179.92     3144.99    110.35 o 
  -3   1   3   135808.42   143417.09   4859.98 o 
  -1   1   3     1957.61     1798.25    121.96 o 
   1   1   3   286421.63   289289.72   2355.23 o 
   3   1   3    15125.53    16038.73    192.25 o 
   5   1   3   109005.05   111393.82    741.25 o 
   7   1   3   101512.48   105693.40    743.49 o 
   9   1   3    32032.51    33343.16    399.26 o 
  11   1   3    14264.88    13524.42    263.39 o 
  13   1   3     9347.95     8652.62    209.89 o 
  15   1   3     6338.13     5794.21    185.86 o 
  17   1   3    20286.82    19715.63    344.03 o 
  19   1   3    23001.56    22668.30    447.97 o 
  21   1   3     2341.92     2352.78    269.49 o 
  23   1   3    20655.59    21112.03    560.94 o 
  25   1   3     3179.14     2568.78    357.39 o 
  27   1   3    13033.84    13409.05    586.41 o 
  29   1   3       50.56     -153.66    239.01 o 
  31   1   3     2814.73     2978.93    447.65 o 
  33   1   3      113.94       -0.65    370.78 o 
 -34   2   3       44.07      203.88    288.21 o 
 -32   2   3       76.72        4.38    272.36 o 
 -30   2   3     1915.83     2086.36    372.82 o 
 -28   2   3      153.03       23.94    330.99 o 
 -26   2   3       12.03       35.88    284.51 o 
 -24   2   3       37.52       27.28    248.47 o 
 -22   2   3        6.08     -285.11    192.58 o 
 -20   2   3     1137.73      972.56    227.47 o 
 -18   2   3     2448.81     2990.57    263.22 o 
 -16   2   3      118.34     -106.00    167.63 o 
 -14   2   3    25455.90    24056.15    513.10 o 
 -12   2   3    14021.31    14222.38    245.00 o 
 -10   2   3     9237.03    10479.01    170.19 o 
  -8   2   3    24502.35    24135.87    343.43 o 
  -6   2   3   124884.19   127183.95   1147.78 o 
  -4   2   3    16720.22    15922.62    256.76 o 
  -2   2   3   100288.44   104921.01   1586.50 o 
   0   2   3    41319.69    45154.20    577.00 o 
   2   2   3     5675.49     6071.70    181.71 o 
   4   2   3    14353.62    14064.81    221.40 o 
   6   2   3     4878.23     4859.31    218.60 o 
   8   2   3    11148.37    10449.43    179.66 o 
  10   2   3    37702.99    39759.58    388.34 o 
  12   2   3      291.07      148.80     66.17 o 
  14   2   3    12711.38    12725.99    231.64 o 
  16   2   3       40.68      -61.92     76.45 o 
  18   2   3        0.05     -158.52    105.68 o 
  20   2   3     1080.04      841.42    194.48 o 
  22   2   3      327.48      171.35    178.04 o 
  24   2   3      433.97       78.80    204.46 o 
  26   2   3       94.93      -45.61    233.77 o 
  28   2   3      176.62      284.07    271.96 o 
  30   2   3       20.76       -2.02    259.48 o 
  32   2   3      530.90      309.78    321.72 o 
 -33   3   3     3729.83     4069.59    497.73 o 
 -31   3   3     2014.20     1576.87    374.96 o 
 -29   3   3     2546.49     2457.84    679.51 o 
 -27   3   3     1944.70     1977.22    442.97 o 
 -25   3   3    12827.21    11730.04    651.98 o 
 -23   3   3       67.64      -63.79    233.79 o 
 -21   3   3    16203.61    15847.47    517.11 o 
 -19   3   3    25963.13    24650.08    707.36 o 
 -17   3   3    17115.38    16506.33    480.49 o 
 -15   3   3    37707.29    36725.12    383.27 o 
 -13   3   3      356.40      225.53    132.88 o 
 -11   3   3    39200.08    39420.53    525.14 o 
  -9   3   3    15839.24    14761.45    309.01 o 
  -7   3   3    35222.34    35911.45    552.65 o 
  -5   3   3     8117.43     7942.77    209.00 o 
  -3   3   3     6534.46     5415.37    248.20 o 
  -1   3   3    44215.29    43795.89    509.28 o 
   1   3   3    82642.17    82868.80    957.46 o 
   3   3   3     5681.34     5634.01    230.18 o 
   5   3   3    94379.15   100425.38    926.76 o 
   7   3   3     9502.34     9211.00    220.74 o 
   9   3   3   171293.06   176213.69   1647.03 o 
  11   3   3    11699.42    10762.36    262.72 o 
  13   3   3    18873.29    18089.85    274.62 o 
  15   3   3    53345.53    52694.59    583.75 o 
  17   3   3      312.36       60.42    118.67 o 
  19   3   3    15901.18    15286.02    479.92 o 
  21   3   3      788.91      388.91    188.63 o 
  23   3   3    10841.23    10467.09    544.21 o 
  25   3   3     1952.98     1518.05    334.10 o 
  27   3   3    14961.40    16788.47    679.17 o 
  29   3   3      436.68       72.49    321.25 o 
  31   3   3     9429.86    10143.46    818.41 o 
 -32   4   3       17.96     -204.60    248.55 o 
 -30   4   3        0.63     -101.03    250.79 o 
 -28   4   3       49.05     -257.56    224.04 o 
 -26   4   3      125.74     -252.39    252.62 o 
 -24   4   3      351.26      240.67    471.18 o 
 -22   4   3     2746.66     3227.98    352.32 o 
 -20   4   3        3.04      -81.78    163.48 o 
 -18   4   3      980.51      512.95    202.66 o 
 -16   4   3     6258.37     5929.11    311.78 o 
 -14   4   3     1705.60     1852.12    181.24 o 
 -12   4   3     2056.48     1824.06    180.87 o 
 -10   4   3      303.26      382.19    171.47 o 
  -8   4   3     6161.27     5468.56    298.79 o 
  -6   4   3     4174.03     3682.99    181.12 o 
  -4   4   3    53792.27    54068.03    644.08 o 
  -2   4   3     5972.39     5707.99    201.57 o 
   0   4   3    26849.40    27762.35    579.85 o 
   2   4   3    14590.70    13890.03    390.33 o 
   4   4   3     1032.87     1057.05    153.16 o 
   6   4   3     1496.43     1332.79    131.48 o 
   8   4   3     2065.17     1642.62    201.48 o 
  10   4   3     3654.92     3638.75    190.67 o 
  12   4   3     3488.12     3629.76    208.18 o 
  14   4   3        8.26      178.49    135.22 o 
  16   4   3     3781.69     4196.15    261.63 o 
  18   4   3     1892.65     1776.12    211.69 o 
  20   4   3        4.21     -138.63    134.47 o 
  22   4   3      551.86      151.63    176.81 o 
  24   4   3      526.88      353.23    209.02 o 
  26   4   3       51.36       95.93    327.56 o 
  28   4   3      807.66      520.08    551.01 o 
  30   4   3       19.32     -165.05    347.79 o 
 -31   5   3      243.59     -133.48    335.20 o 
 -29   5   3     7204.15     8041.86    638.29 o 
 -27   5   3      492.63      427.05    288.90 o 
 -25   5   3     6998.75     7496.76    628.57 o 
 -23   5   3     3737.23     4056.06    449.65 o 
 -21   5   3     3815.16     4189.30    390.91 o 
 -19   5   3     7855.63     7511.57    395.65 o 
 -17   5   3    13064.88    12388.41    473.12 o 
 -15   5   3    27189.01    26025.33    664.11 o 
 -13   5   3    15633.49    14741.05    480.51 o 
 -11   5   3    38597.66    40027.42    650.91 o 
  -9   5   3     6126.78     6051.06    386.72 o 
  -7   5   3    29009.66    26849.77    598.69 o 
  -5   5   3     3759.50     2690.74    193.07 o 
  -3   5   3    46897.93    46266.76    645.63 o 
  -1   5   3        4.44      -60.82    104.84 o 
   1   5   3    50085.34    49062.39    822.06 o 
   3   5   3     5741.55     5037.57    276.57 o 
   5   5   3    59242.98    59642.10    702.31 o 
   7   5   3    36968.32    35465.33    529.47 o 
   9   5   3    21579.35    21237.88    695.09 o 
  11   5   3    24447.94    24429.21    456.72 o 
  13   5   3     7811.91     7639.29    322.59 o 
  15   5   3    11477.33    11606.07    494.79 o 
  17   5   3     2044.35     2423.51    453.98 o 
  19   5   3     8989.37     8984.82    378.67 o 
  21   5   3     2232.37     2098.95    259.65 o 
  23   5   3    14524.12    14912.85    509.98 o 
  25   5   3      136.09     -307.40    312.11 o 
  27   5   3     5959.96     5974.07    742.32 o 
  29   5   3       62.37     -158.64    343.66 o 
 -28   6   3       37.37     -296.47    332.72 o 
 -26   6   3     2083.36     2001.34    816.45 o 
 -24   6   3      160.20      -43.82    240.64 o 
 -22   6   3      256.27      -18.56    217.11 o 
 -20   6   3     1418.18     1336.89    337.82 o 
 -18   6   3      286.62      218.16    201.03 o 
 -16   6   3      843.94     1162.47    263.63 o 
 -14   6   3     2952.74     2664.58    442.95 o 
 -12   6   3      553.50      377.94    161.43 o 
 -10   6   3     7589.86     6832.60    296.72 o 
  -8   6   3      141.40     -126.39    140.51 o 
  -6   6   3     2941.25     2735.81    285.61 o 
  -4   6   3       61.73      -58.88    122.02 o 
  -2   6   3      124.90       18.58    132.87 o 
   0   6   3      463.99      371.08    163.12 o 
   2   6   3     1054.34     1115.55    207.20 o 
   4   6   3     5346.72     5935.37    343.00 o 
   6   6   3     1321.33     1657.22    262.20 o 
   8   6   3     6924.26     6987.53    335.64 o 
  10   6   3     1578.96      984.78    205.31 o 
  12   6   3     1472.92     1205.71    220.17 o 
  14   6   3      667.19      513.34    241.88 o 
  16   6   3      378.61      153.20    217.15 o 
  18   6   3        4.62      -41.10    211.81 o 
  20   6   3      242.78       98.13    193.31 o 
  22   6   3     2324.36     2642.90    538.29 o 
  24   6   3      399.19       82.91    212.85 o 
  26   6   3     1400.97     1188.89    577.78 o 
 -27   7   3     1032.73      836.00    423.58 o 
 -25   7   3     2794.00     3144.09    447.89 o 
 -23   7   3     2677.61     2577.15    415.01 o 
 -21   7   3     3547.85     3949.07    449.44 o 
 -19   7   3     8990.01     8642.59    506.32 o 
 -17   7   3     3113.56     3615.08    502.74 o 
 -15   7   3    10750.59    10151.91    576.50 o 
 -13   7   3      543.48      203.82    192.47 o 
 -11   7   3    15049.42    14570.76    452.23 o 
  -9   7   3      866.84      525.12    198.42 o 
  -7   7   3    19845.76    19356.79    587.74 o 
  -5   7   3      426.39      154.04    217.20 o 
  -3   7   3    17436.54    16304.30    679.61 o 
  -1   7   3     4697.44     3675.64    342.27 o 
   1   7   3    21811.39    21483.51    802.34 o 
   3   7   3    12836.86    12176.56    483.65 o 
   5   7   3    15460.51    15347.02    545.25 o 
   7   7   3     5681.20     5052.62    698.03 o 
   9   7   3    12738.54    13181.99    458.76 o 
  11   7   3     5650.59     5770.47    400.43 o 
  13   7   3     2183.56     2685.35    382.21 o 
  15   7   3     6328.13     6091.39    524.91 o 
  17   7   3     2159.71     2159.33    375.16 o 
  19   7   3     9224.79     9496.97    548.24 o 
  21   7   3      157.61     -283.71    200.89 o 
  23   7   3     5414.85     5612.52    456.77 o 
  25   7   3        3.21     -191.34    214.71 o 
 -24   8   3       31.94      -14.52    286.59 o 
 -22   8   3      862.85      723.17    389.20 o 
 -20   8   3       11.10       -6.81    241.36 o 
 -18   8   3      636.11      251.21    266.31 o 
 -16   8   3      740.39      739.74    271.61 o 
 -14   8   3     4023.23     4028.57    429.04 o 
 -12   8   3      636.03      729.18    263.20 o 
 -10   8   3      948.61      433.58    197.09 o 
  -8   8   3     1593.55     1775.03    301.92 o 
  -6   8   3      991.65      837.97    320.04 o 
  -4   8   3     1267.06      918.27    429.97 o 
  -2   8   3     3027.78     2795.84    527.16 o 
   0   8   3      169.54      262.44    269.96 o 
   2   8   3     6603.12     7034.48   1889.59 o 
   4   8   3      724.60      593.46    239.26 o 
   6   8   3     4596.86     4384.93    414.06 o 
   8   8   3      507.23      230.17    232.22 o 
  10   8   3       35.31     -237.56    202.02 o 
  12   8   3      944.34      396.69    258.44 o 
  14   8   3      753.58      928.10    298.93 o 
  16   8   3       10.63      -16.84    260.37 o 
  18   8   3       64.68     -292.62    247.08 o 
  20   8   3      268.63      -25.55    340.27 o 
 -19   9   3     4221.31     6164.83    723.83 o 
 -17   9   3     7095.38     8259.57    764.48 o 
 -15   9   3     4002.95     4077.31    593.76 o 
 -13   9   3     1519.39     1576.63    430.87 o 
 -11   9   3     6602.95     6938.76   1950.60 o 
  -9   9   3      849.43      734.46    339.89 o 
  -7   9   3     8400.21     8200.64   1312.95 o 
  -5   9   3       39.92     -182.83    237.78 o 
  -3   9   3     7929.57     8797.15    595.13 o 
  -1   9   3     1395.45     1055.42    367.28 o 
   1   9   3     7192.26     8589.85    738.66 o 
   3   9   3     3134.27     2785.71    491.52 o 
   5   9   3     4083.52     4092.90   1418.57 o 
   7   9   3     5607.40     5314.19    490.43 o 
   9   9   3     3293.25     3494.74    792.44 o 
  11   9   3     3703.32     4649.65    614.60 o 
  13   9   3     1963.72     1558.06    451.59 o 
  15   9   3     3794.43     3890.26    501.71 o 
  17   9   3       62.42      149.88    279.49 o 
 -12  10   3      232.50     -275.50    417.96 o 
 -10  10   3      985.34       10.71    446.84 o 
  -8  10   3      134.85      144.01    350.63 o 
  -6  10   3     2154.68     1623.71    435.85 o 
  -4  10   3      288.82      204.75    335.37 o 
  -2  10   3      331.02       80.64    299.21 o 
   0  10   3     1882.23     1220.34    410.00 o 
   2  10   3     1179.27      743.67    355.05 o 
   4  10   3     3254.90     2328.62    476.52 o 
   6  10   3       25.84      -52.84    310.26 o 
   8  10   3      815.39      777.61    393.12 o 
  10  10   3      185.59      293.03    478.00 o 
 -36   0   4      357.37       85.34    532.84 o 
 -34   0   4    13504.98    14795.15   1228.90 o 
 -32   0   4     1036.65     1311.97    637.00 o 
 -30   0   4    27469.62    29858.99   1578.72 o 
 -28   0   4      769.25      910.24    521.48 o 
 -26   0   4       29.27      -72.36    348.19 o 
 -24   0   4     4076.81     5448.11    818.08 o 
 -22   0   4    12840.27    12442.17    864.48 o 
 -20   0   4     7893.58     7772.54    669.78 o 
 -18   0   4    90532.41    95666.97   1218.53 o 
 -16   0   4    72000.63    72706.63    976.25 o 
 -14   0   4    36019.40    38591.68   1856.01 o 
 -12   0   4   127091.20   127269.74   1427.13 o 
 -10   0   4    11776.02    12890.81    307.52 o 
  -8   0   4   131059.61   139658.45   1495.18 o 
  -6   0   4    25483.59    26224.66   1262.49 o 
  -4   0   4    85016.23    86504.30   1679.31 o 
  -2   0   4        4.29     -116.82    118.44 o 
   0   0   4   254227.06   243931.61   3331.04 o 
   2   0   4     6382.19     6404.02    188.81 o 
   4   0   4    26306.00    28985.21    437.34 o 
   6   0   4    67195.87    69366.67    792.76 o 
   8   0   4     7386.87     6532.61    231.34 o 
  10   0   4    55209.78    57815.25    776.28 o 
  12   0   4    51652.14    53074.00    961.57 o 
  14   0   4    40799.18    41535.45    703.19 o 
  16   0   4    11954.32    12477.79    399.86 o 
  18   0   4    39544.93    42356.26    779.63 o 
  20   0   4     1948.01     1971.27    349.89 o 
  22   0   4    17234.83    18175.21    732.61 o 
  24   0   4     2464.38     3676.55    468.55 o 
  26   0   4     4200.64     3700.76    502.58 o 
  28   0   4     1546.12     2016.80    669.13 o 
  30   0   4     9096.12    11428.41   1036.79 o 
  32   0   4       10.24     -304.71    454.31 o 
 -35   1   4      511.88      660.06    416.73 o 
 -33   1   4      126.50       44.50    286.63 o 
 -31   1   4      173.17      -11.10    310.53 o 
 -29   1   4     1520.52     1558.52    427.25 o 
 -27   1   4     3131.47     2786.23    967.84 o 
 -25   1   4        9.09      -34.17    226.02 o 
 -23   1   4     5511.61     7068.32   1463.03 o 
 -21   1   4      990.70     1046.82    297.28 o 
 -19   1   4     1241.97     1091.83    206.41 o 
 -17   1   4     1786.04     2060.24    207.91 o 
 -15   1   4    10162.68     9409.64    348.38 o 
 -13   1   4     4951.07     4754.70    217.62 o 
 -11   1   4     1655.91     1902.41    100.66 o 
  -9   1   4     4257.71     4221.39    136.16 o 
  -7   1   4     6755.63     5911.61    157.88 o 
  -5   1   4     6671.55     6182.85    188.59 o 
  -3   1   4    98191.14   104226.74   1153.87 o 
  -1   1   4    12723.90    12819.88    320.14 o 
   1   1   4    92334.41    96001.70    944.36 o 
   3   1   4    20245.18    20532.33    263.20 o 
   5   1   4      665.89      486.11     75.30 o 
   7   1   4     8418.53     8387.52    178.70 o 
   9   1   4     2129.85     2197.87    147.90 o 
  11   1   4    45263.92    47853.54    503.81 o 
  13   1   4     5517.80     4903.64    173.87 o 
  15   1   4      491.18      306.21    103.30 o 
  17   1   4        5.33      -73.16     95.17 o 
  19   1   4    13552.81    13319.81    356.44 o 
  21   1   4     2720.09     3331.17    297.06 o 
  23   1   4     3972.30     3940.04    482.87 o 
  25   1   4      368.68      309.40    245.74 o 
  27   1   4       70.75     -273.09    222.12 o 
  29   1   4        0.79      -91.75    236.54 o 
  31   1   4        6.69     -259.26    313.84 o 
  33   1   4        0.96      -54.57    339.84 o 
 -34   2   4     6289.86     7134.56   1195.03 o 
 -32   2   4      883.90      560.02    395.81 o 
 -30   2   4    11642.00    12526.38    737.68 o 
 -28   2   4     1498.05     1309.50    406.13 o 
 -26   2   4    39615.01    41030.21   2320.37 o 
 -24   2   4     7172.58     7304.45    573.01 o 
 -22   2   4    22603.89    22080.46    895.80 o 
 -20   2   4    29391.10    30106.53    649.63 o 
 -18   2   4     2703.05     2471.08    250.04 o 
 -16   2   4    31047.96    29590.60    599.10 o 
 -14   2   4     4330.39     3591.39    396.37 o 
 -12   2   4   103107.29   103653.42    921.01 o 
 -10   2   4    40578.95    40396.04    630.86 o 
  -8   2   4    19899.57    19293.66    313.66 o 
  -6   2   4     5831.94     5750.84    155.30 o 
  -4   2   4   279219.13   278718.34   1661.43 o 
  -2   2   4    24540.52    25858.95    294.25 o 
   0   2   4    26178.07    27149.69    373.15 o 
   2   2   4    17309.35    16337.88    265.44 o 
   4   2   4    98891.59   103397.29    996.56 o 
   6   2   4     9692.78     9731.76    188.22 o 
   8   2   4   115163.09   119418.14    789.45 o 
  10   2   4     9475.27     8937.36    187.56 o 
  12   2   4    11467.96    11159.70    217.44 o 
  14   2   4    18401.62    17981.85    314.23 o 
  16   2   4     2025.78     1712.93    146.94 o 
  18   2   4    14967.43    14466.76    362.58 o 
  20   2   4      859.98      667.61    189.90 o 
  22   2   4    16976.80    16936.11    650.41 o 
  24   2   4      676.10      442.11    313.94 o 
  26   2   4    11342.68    11666.39    562.13 o 
  28   2   4     1906.55     2296.67    393.31 o 
  30   2   4     3015.56     2964.38    443.50 o 
  32   2   4      544.08      526.70    424.19 o 
 -33   3   4       73.29     -275.26    270.93 o 
 -31   3   4      363.05      590.05    555.39 o 
 -29   3   4     1209.98      499.78    363.61 o 
 -27   3   4       52.14       50.74    291.45 o 
 -25   3   4       22.91       83.93    413.58 o 
 -23   3   4      478.32      205.20    305.36 o 
 -21   3   4     1944.26     1826.79    262.34 o 
 -19   3   4     2752.68     2501.87    346.24 o 
 -17   3   4     1685.28     1743.84    236.14 o 
 -15   3   4       18.31     -116.54     77.70 o 
 -13   3   4      318.22      637.28    164.42 o 
 -11   3   4     1890.46     2236.47    168.49 o 
  -9   3   4     6859.13     7318.30    283.64 o 
  -7   3   4       15.77     -111.38     74.26 o 
  -5   3   4     1094.38     1637.82    136.15 o 
  -3   3   4        4.39      -16.31     62.46 o 
  -1   3   4    23716.23    26001.09    370.01 o 
   1   3   4     5871.43     5642.90    232.64 o 
   3   3   4     1969.84     2460.58    151.43 o 
   5   3   4    32580.65    34589.80    420.24 o 
   7   3   4     7598.70     7784.40    341.08 o 
   9   3   4     6779.49     6917.01    193.99 o 
  11   3   4    10904.94    11862.76    388.40 o 
  13   3   4      120.73       56.97     77.18 o 
  15   3   4       92.94      111.63     98.66 o 
  17   3   4      172.34      -77.64    120.41 o 
  19   3   4     1220.10     1063.96    204.75 o 
  21   3   4     1266.00     1244.33    288.20 o 
  23   3   4       13.00     -204.15    170.84 o 
  25   3   4      312.51      247.98    316.49 o 
  27   3   4     1298.55     1364.61    418.27 o 
  29   3   4      114.99      -59.31    395.90 o 
  31   3   4      387.14       60.19    383.93 o 
 -32   4   4       32.47     -329.47    275.52 o 
 -30   4   4     5816.96     6717.46   1130.74 o 
 -28   4   4      362.70       56.23    296.35 o 
 -26   4   4     6467.92     7550.62   1782.51 o 
 -24   4   4     6747.39     7698.56    678.89 o 
 -22   4   4     4945.63     5448.14    428.05 o 
 -20   4   4    17334.21    16823.58    548.07 o 
 -18   4   4     1859.13     2360.01    299.23 o 
 -16   4   4    17108.84    15299.76    488.43 o 
 -14   4   4      681.46      416.87    158.08 o 
 -12   4   4    21860.74    22330.09    437.46 o 
 -10   4   4    27062.95    27446.61    484.66 o 
  -8   4   4   122985.05   126837.62   2026.75 o 
  -6   4   4     7409.30     7841.14    241.99 o 
  -4   4   4    67510.41    68031.88    755.21 o 
  -2   4   4      160.30      211.38    102.72 o 
   0   4   4    29457.62    30203.63    736.34 o 
   2   4   4    41938.71    43298.75    728.91 o 
   4   4   4    57435.41    58014.71   1177.67 o 
   6   4   4    25215.39    25802.58    396.72 o 
   8   4   4    28670.79    28375.94    589.17 o 
  10   4   4    23778.64    22263.75    400.72 o 
  12   4   4    17932.60    17758.71    410.53 o 
  14   4   4    34703.16    34326.28    488.65 o 
  16   4   4     3252.56     3454.63    531.60 o 
  18   4   4    11506.49    11876.34    410.71 o 
  20   4   4      583.20      259.82    185.11 o 
  22   4   4    17226.40    17136.38    518.13 o 
  24   4   4      245.29      130.90    242.75 o 
  26   4   4    15102.92    13424.74   1130.57 o 
  28   4   4      282.69      288.86    380.82 o 
  30   4   4     5028.37     5651.62   1542.86 o 
 -31   5   4       98.35     -200.24    279.81 o 
 -29   5   4       23.98      144.67    442.62 o 
 -27   5   4      283.66      605.87    376.47 o 
 -25   5   4       74.25     -217.97    252.37 o 
 -23   5   4       37.78     -247.04    164.69 o 
 -21   5   4        0.22     -243.27    166.72 o 
 -19   5   4      193.31       75.12    184.17 o 
 -17   5   4       12.59       49.32    172.92 o 
 -15   5   4      465.55      231.76    179.82 o 
 -13   5   4       31.99      124.42    139.81 o 
 -11   5   4     6008.54     6387.77    269.89 o 
  -9   5   4      496.06      408.80    155.21 o 
  -7   5   4    10003.04    10100.77    503.60 o 
  -5   5   4    10701.14    10632.39    307.08 o 
  -3   5   4      386.79      111.73    109.98 o 
  -1   5   4       18.63      -26.31    153.05 o 
   1   5   4     5675.50     6164.02    302.86 o 
   3   5   4        2.97      -49.97    125.37 o 
   5   5   4     6904.58     7157.51    234.18 o 
   7   5   4     8511.30     9136.51    263.75 o 
   9   5   4     1061.54      932.81    185.27 o 
  11   5   4     9593.47     9445.51    355.23 o 
  13   5   4      217.24      120.29    150.10 o 
  15   5   4     1567.90      697.80    198.40 o 
  17   5   4     6362.16     6490.27    481.17 o 
  19   5   4      463.94      105.38    159.87 o 
  21   5   4       56.75     -158.48    180.08 o 
  23   5   4     2264.35     2354.51    321.35 o 
  25   5   4      201.76      130.96    359.80 o 
  27   5   4      497.11      398.85    366.74 o 
  29   5   4      139.72     -341.00    359.95 o 
 -30   6   4     3820.58     5385.01   1024.14 o 
 -28   6   4     1300.44     1196.95    447.33 o 
 -26   6   4     2884.38     2912.11    764.53 o 
 -24   6   4     2720.07     2728.51    482.38 o 
 -22   6   4     2662.08     3431.73    408.12 o 
 -20   6   4      559.58      504.43    241.66 o 
 -18   6   4     3744.97     4159.66    730.64 o 
 -16   6   4     9306.86     8469.39    547.84 o 
 -14   6   4     5029.34     4783.47    404.33 o 
 -12   6   4    45412.36    43599.80    747.56 o 
 -10   6   4      294.18      175.20    166.69 o 
  -8   6   4    37086.36    38397.40    776.83 o 
  -6   6   4      716.12      162.93    156.48 o 
  -4   6   4    23477.64    24098.14    677.16 o 
  -2   6   4     2889.33     2536.86    446.19 o 
   0   6   4    32188.61    31178.10    704.03 o 
   2   6   4     7172.75     6532.96    538.93 o 
   4   6   4    33147.32    31885.67    882.31 o 
   6   6   4    18938.91    19448.78    619.26 o 
   8   6   4    15745.34    15366.13    482.81 o 
  10   6   4    13514.06    13668.54    445.99 o 
  12   6   4     5512.47     5124.57    364.62 o 
  14   6   4    15020.12    14148.52    583.87 o 
  16   6   4     4157.95     3880.14    542.77 o 
  18   6   4    17604.88    17364.55    550.51 o 
  20   6   4      227.23      -31.34    189.78 o 
  22   6   4     9482.10    10099.75    460.25 o 
  24   6   4       41.21      -77.16    210.08 o 
  26   6   4     1610.76     1732.46    509.25 o 
 -27   7   4      292.79      655.11    383.89 o 
 -25   7   4       16.86     -355.12    248.87 o 
 -23   7   4       58.38       31.60    242.93 o 
 -21   7   4        0.62     -333.22    264.80 o 
 -19   7   4     1293.13     1691.39    389.39 o 
 -17   7   4       74.64       55.13    195.42 o 
 -15   7   4     1915.03     2170.65    321.22 o 
 -13   7   4     1054.29      858.81    349.96 o 
 -11   7   4      396.27      145.75    161.66 o 
  -9   7   4     2744.39     2600.35    311.74 o 
  -7   7   4      437.16      110.76    188.74 o 
  -5   7   4      186.80      -54.16    200.66 o 
  -3   7   4     4504.50     4853.62    639.92 o 
  -1   7   4     1525.21     2004.08    462.65 o 
   1   7   4      846.23      703.17    220.20 o 
   3   7   4    10787.44    10763.46    542.30 o 
   5   7   4     1517.85     1198.94    260.81 o 
   7   7   4     1099.69     1017.23    268.95 o 
   9   7   4      601.03      600.47    196.24 o 
  11   7   4      389.69      522.09    203.73 o 
  13   7   4      659.41      696.37    283.04 o 
  15   7   4      593.37      390.05    259.84 o 
  17   7   4     1116.78      584.33    352.88 o 
  19   7   4       13.92       34.37    202.40 o 
  21   7   4      808.19      692.29    264.39 o 
  23   7   4       29.04     -316.65    211.10 o 
 -24   8   4      805.54      636.32    336.00 o 
 -22   8   4     3445.92     3403.17    549.50 o 
 -20   8   4     7276.66     7244.56    807.40 o 
 -18   8   4     1715.50     2256.17    383.28 o 
 -16   8   4     8300.95     8683.81    552.57 o 
 -14   8   4     1972.09     1882.77    392.73 o 
 -12   8   4    10906.72     8793.43    829.43 o 
 -10   8   4     4636.73     5050.78    556.12 o 
  -8   8   4     6859.79     6899.48   1751.84 o 
  -6   8   4       64.06      -38.89    238.75 o 
  -4   8   4    15163.50    16110.73    742.81 o 
  -2   8   4     1707.76     1508.10    373.98 o 
   0   8   4     9174.96     9123.84    782.87 o 
   2   8   4     5582.04     6969.49    763.13 o 
   4   8   4    11341.33    10562.90    494.60 o 
   6   8   4     1278.64     1446.95    290.54 o 
   8   8   4     8683.23     8658.98    497.22 o 
  10   8   4     6444.70     6454.15    512.41 o 
  12   8   4     3145.43     3310.22    430.86 o 
  14   8   4     9257.87    10236.32    564.24 o 
  16   8   4     2754.78     2857.41    440.00 o 
  18   8   4     4086.55     4097.03    415.50 o 
  20   8   4        8.54      -47.47    228.23 o 
 -19   9   4      827.90     1332.76    432.53 o 
 -17   9   4      546.85     1402.97    439.18 o 
 -15   9   4     1205.42     1532.57    429.62 o 
 -13   9   4      487.31      407.26    342.75 o 
 -11   9   4     1934.58     1930.51    620.94 o 
  -9   9   4      469.40      388.89    382.92 o 
  -7   9   4     1645.33     1535.06    503.96 o 
  -5   9   4      732.24      191.89    288.74 o 
  -3   9   4      179.68      -63.49    270.06 o 
  -1   9   4     1577.31     1657.26    415.29 o 
   1   9   4      153.50      488.03    319.60 o 
   3   9   4      313.18     -103.83    269.33 o 
   5   9   4       46.57     -352.76    263.12 o 
   7   9   4      319.33      141.09    242.23 o 
   9   9   4      179.92      111.22    259.25 o 
  11   9   4      293.91       51.05    335.55 o 
  13   9   4      411.72      -86.57    412.77 o 
  15   9   4       78.80      -98.14    338.81 o 
 -12  10   4     4595.98     4369.46    900.18 o 
 -10  10   4      510.72      -14.60    442.95 o 
  -8  10   4     5522.80     5368.84    674.65 o 
  -6  10   4        2.82     -315.47    271.50 o 
  -4  10   4     6816.42     7322.89   1043.28 o 
  -2  10   4      151.69      199.07    325.79 o 
   0  10   4     4873.35     5168.97   1386.12 o 
   2  10   4      761.83      -28.10    318.00 o 
   4  10   4     1468.88      628.63    364.49 o 
   6  10   4     3715.58     3743.82    990.23 o 
   8  10   4     1571.24     1446.99    445.43 o 
  10  10   4     2180.69     1559.89    709.04 o 
 -35   1   5     7032.52     7815.42    861.56 o 
 -33   1   5      618.07      275.25    338.95 o 
 -31   1   5    10509.13     9778.67    680.01 o 
 -29   1   5      407.60      192.07    308.48 o 
 -27   1   5    15013.00    14016.19    733.99 o 
 -25   1   5     2949.28     2370.10    426.68 o 
 -23   1   5    32695.78    31096.59   1104.94 o 
 -21   1   5    18185.06    18382.39    710.35 o 
 -19   1   5    21150.68    20783.86    484.79 o 
 -17   1   5    56552.51    55934.66    824.34 o 
 -15   1   5     4236.18     4408.68    246.81 o 
 -13   1   5    96871.96   101923.42    914.24 o 
 -11   1   5      870.94     1105.89    122.21 o 
  -9   1   5    69556.35    70608.35    683.75 o 
  -7   1   5    42117.65    43613.79    801.54 o 
  -5   1   5    29777.50    28650.59    794.63 o 
  -3   1   5    53892.29    56256.51   1000.06 o 
  -1   1   5    60426.16    61672.70    693.79 o 
   1   1   5    30246.78    30073.51    480.03 o 
   3   1   5    73513.57    75245.61    633.39 o 
   5   1   5    54995.90    57669.11    509.01 o 
   7   1   5     3938.65     3485.22    142.07 o 
   9   1   5    51330.06    51891.01    524.31 o 
  11   1   5     2209.26     1434.24    129.78 o 
  13   1   5    26097.50    25919.63    389.90 o 
  15   1   5     6624.96     6120.15    208.69 o 
  17   1   5    26831.95    26674.51    468.89 o 
  19   1   5     3359.38     3473.56    301.93 o 
  21   1   5    16926.83    16312.98    488.10 o 
  23   1   5       45.56     -267.25    186.60 o 
  25   1   5     7112.46     7468.92    550.27 o 
  27   1   5      856.12      982.14    355.01 o 
  29   1   5     9424.48    10378.99    567.26 o 
  31   1   5     1944.02     2249.77    955.02 o 
 -34   2   5       92.88     -220.96    322.10 o 
 -32   2   5     2520.46     2412.26    526.02 o 
 -30   2   5      784.20     1021.74    425.10 o 
 -28   2   5      219.54      -10.56    280.05 o 
 -26   2   5     6595.13     7252.21    875.51 o 
 -24   2   5      123.65     -163.64    212.45 o 
 -22   2   5      601.78     1004.44    307.16 o 
 -20   2   5       86.77      -16.33    136.94 o 
 -18   2   5      205.27      291.93    148.10 o 
 -16   2   5       26.89      -65.64    111.64 o 
 -14   2   5    15146.06    16199.58    361.92 o 
 -12   2   5      848.58     1417.26    133.14 o 
 -10   2   5     4733.52     4949.13    172.52 o 
  -8   2   5        2.09      -48.46     61.28 o 
  -6   2   5     3374.34     3460.44    155.36 o 
  -4   2   5      535.32      376.00     81.66 o 
  -2   2   5    17920.23    18504.54    248.58 o 
   0   2   5    16355.17    16153.03    297.90 o 
   2   2   5     5957.73     5261.26    240.14 o 
   4   2   5       76.35      -49.89     58.94 o 
   6   2   5    15033.47    14352.03    236.28 o 
   8   2   5    19721.85    20173.57    321.13 o 
  10   2   5        6.29      -95.39     76.33 o 
  12   2   5    12658.30    13424.37    271.88 o 
  14   2   5     2982.18     2867.31    209.58 o 
  16   2   5     2966.88     2910.16    209.49 o 
  18   2   5     5836.29     5542.64    377.60 o 
  20   2   5      219.14      -43.44    164.72 o 
  22   2   5      608.01      353.28    192.86 o 
  24   2   5        0.01     -141.10    203.14 o 
  26   2   5      160.17       77.05    244.99 o 
  28   2   5      111.30     -337.53    236.51 o 
  30   2   5     1038.05      906.68    427.36 o 
  32   2   5       70.27     -123.30    397.35 o 
 -33   3   5       70.11      227.88    375.93 o 
 -31   3   5     8964.84    10627.67    708.12 o 
 -29   3   5     1573.29     1097.67    414.34 o 
 -27   3   5     8884.24     9134.64    613.46 o 
 -25   3   5    14666.02    15226.41    744.67 o 
 -23   3   5     5411.70     5741.83    572.32 o 
 -21   3   5     6161.40     6009.89    378.21 o 
 -19   3   5      731.00      695.91    195.32 o 
 -17   3   5    10984.24    10248.40    388.32 o 
 -15   3   5     4313.42     3345.39    180.14 o 
 -13   3   5    55367.63    55932.83   1025.95 o 
 -11   3   5     8318.22     8344.38    199.82 o 
  -9   3   5   145691.78   148503.27   1085.54 o 
  -7   3   5     3311.10     3172.77    174.93 o 
  -5   3   5   155030.55   157132.16   1145.35 o 
  -3   3   5    15322.10    14729.75    251.68 o 
  -1   3   5    35174.43    34103.77    386.38 o 
   1   3   5    10621.44    10596.28    269.55 o 
   3   3   5    79841.75    80800.64    768.05 o 
   5   3   5    44592.16    46467.89    490.37 o 
   7   3   5    51006.18    53482.83    564.75 o 
   9   3   5    73187.46    75324.99    686.69 o 
  11   3   5    35596.61    37268.38    470.83 o 
  13   3   5    29903.18    30133.23    523.41 o 
  15   3   5     3127.39     3015.45    252.63 o 
  17   3   5    34574.17    34634.53    668.53 o 
  19   3   5      145.90       44.38    158.81 o 
  21   3   5    20955.98    21330.34    568.30 o 
  23   3   5     1175.52      648.84    260.84 o 
  25   3   5    11511.33    10589.67    696.74 o 
  27   3   5     2658.80     2794.49    548.24 o 
  29   3   5     1600.68     1496.57    492.71 o 
  31   3   5       37.44     -302.43    341.63 o 
 -32   4   5       44.54     -193.93    347.29 o 
 -30   4   5      185.93     -147.10    313.62 o 
 -28   4   5      571.92      355.25    336.81 o 
 -26   4   5      319.25      584.57    327.16 o 
 -24   4   5      258.85      -64.91    261.95 o 
 -22   4   5      400.99      150.23    203.70 o 
 -20   4   5     5414.04     5711.41    419.10 o 
 -18   4   5      431.92      160.92    174.14 o 
 -16   4   5      189.36      -21.51    156.24 o 
 -14   4   5     1082.17     1043.20    131.16 o 
 -12   4   5     2867.91     3426.40    330.38 o 
 -10   4   5    13153.19    12996.75    478.80 o 
  -8   4   5     3780.17     3701.22    228.15 o 
  -6   4   5     6725.46     7137.08    238.41 o 
  -4   4   5     5966.82     6272.75    220.05 o 
  -2   4   5     6144.01     5475.21    202.57 o 
   0   4   5     5211.60     5497.38    267.76 o 
   2   4   5      110.89        4.67    120.73 o 
   4   4   5     1273.49     1564.76    177.93 o 
   6   4   5    10350.28     9610.34    285.24 o 
   8   4   5     2122.14     2006.05    147.20 o 
  10   4   5     2950.79     3113.15    273.10 o 
  12   4   5     3175.11     3266.73    199.30 o 
  14   4   5       20.51     -157.35    104.90 o 
  16   4   5     4372.93     4931.70    583.39 o 
  18   4   5      763.57      495.17    177.91 o 
  20   4   5      849.66      639.17    257.57 o 
  22   4   5     2762.11     3250.12    408.09 o 
  24   4   5       68.33       23.65    510.77 o 
  26   4   5      212.72       81.79    366.27 o 
  28   4   5      405.16      456.40    406.10 o 
  30   4   5        8.74      -90.85    380.46 o 
 -31   5   5     2779.48     2729.91    564.95 o 
 -29   5   5     1646.01     1425.81    466.96 o 
 -27   5   5     4057.84     4991.88    619.32 o 
 -25   5   5      379.60      668.58    362.50 o 
 -23   5   5     4199.69     5774.17    927.42 o 
 -21   5   5     4522.76     5167.90    431.88 o 
 -19   5   5     3836.26     4369.74    430.91 o 
 -17   5   5    54853.27    55649.89   1036.15 o 
 -15   5   5     1188.07     1072.70    234.18 o 
 -13   5   5    47147.54    46010.66    884.35 o 
 -11   5   5      303.05      297.25    138.59 o 
  -9   5   5    66967.16    67200.37    985.43 o 
  -7   5   5      310.79      327.00    138.14 o 
  -5   5   5    81475.84    81314.05    920.94 o 
  -3   5   5      317.80      204.94    108.36 o 
  -1   5   5    47625.20    46037.06    808.31 o 
   1   5   5    19472.88    18888.00    515.55 o 
   3   5   5    19139.40    17809.22    445.24 o 
   5   5   5    25923.52    24837.55    620.70 o 
   7   5   5    15935.63    15643.21    486.04 o 
   9   5   5    29594.05    29392.75    615.15 o 
  11   5   5    20657.87    20570.99    521.11 o 
  13   5   5    27758.89    27814.14    538.49 o 
  15   5   5     5661.76     6270.30    394.53 o 
  17   5   5     4055.50     4668.92    362.24 o 
  19   5   5       73.37     -239.78    159.86 o 
  21   5   5     7986.31     7816.08    434.43 o 
  23   5   5      266.97      -41.26    243.00 o 
  25   5   5     5475.54     5957.92   1609.38 o 
  27   5   5      308.33      387.90    498.93 o 
 -30   6   5       35.59      141.76    378.04 o 
 -28   6   5      406.61      727.54    593.19 o 
 -26   6   5       40.03      222.59    343.37 o 
 -24   6   5      373.39      -73.18    239.85 o 
 -22   6   5        8.07       20.40    209.12 o 
 -20   6   5      193.01     -268.44    178.96 o 
 -18   6   5     2956.55     3088.64    368.66 o 
 -16   6   5       57.62      -29.26    176.50 o 
 -14   6   5     5682.21     6853.02    472.70 o 
 -12   6   5     1442.02     1325.79    216.49 o 
 -10   6   5      459.73      266.25    174.03 o 
  -8   6   5     5259.95     5742.05    427.80 o 
  -6   6   5      729.33      531.27    159.16 o 
  -4   6   5      206.59      105.77    154.06 o 
  -2   6   5     4206.25     4321.67    338.27 o 
   0   6   5      476.19      194.99    164.66 o 
   2   6   5     5103.56     5459.93    407.55 o 
   4   6   5       87.28       58.57    167.25 o 
   6   6   5     6932.49     6504.79    493.36 o 
   8   6   5     2343.17     1897.05    252.83 o 
  10   6   5     1093.50     1146.81    219.03 o 
  12   6   5      229.75      374.75    208.76 o 
  14   6   5     1674.16     1488.31    258.65 o 
  16   6   5     4715.21     4949.67    698.78 o 
  18   6   5        4.26     -136.67    184.23 o 
  20   6   5      312.62       24.01    200.91 o 
  22   6   5      198.55      276.53    237.43 o 
  24   6   5       52.89     -152.56    206.03 o 
  26   6   5      367.73     -102.63    630.84 o 
 -27   7   5     3590.62     2687.39    538.88 o 
 -25   7   5     1843.65     1156.00    596.28 o 
 -23   7   5     6291.35     6318.30    826.84 o 
 -21   7   5     8045.76    10016.37    592.21 o 
 -19   7   5      906.96      800.65    263.46 o 
 -17   7   5    13247.60    14316.50    577.07 o 
 -15   7   5      903.95      859.00    371.81 o 
 -13   7   5    10933.68    10876.83    487.19 o 
 -11   7   5       64.24       25.42    156.83 o 
  -9   7   5     7859.41     7736.05    495.59 o 
  -7   7   5      156.33      -51.36    207.85 o 
  -5   7   5    16928.41    16902.50    710.90 o 
  -3   7   5     2177.18     1852.33    348.57 o 
  -1   7   5    20222.95    19499.84    600.56 o 
   1   7   5     9437.02     8208.50    416.10 o 
   3   7   5    21652.10    21090.49    646.55 o 
   5   7   5     4175.37     3917.60    374.59 o 
   7   7   5     3452.73     2710.17    330.00 o 
   9   7   5    17592.95    17441.39    621.79 o 
  11   7   5     3274.82     3534.04    340.88 o 
  13   7   5     9172.19     8882.17    502.46 o 
  15   7   5     2522.46     2193.49    312.26 o 
  17   7   5     8455.55     8673.80    458.94 o 
  19   7   5      485.59      302.82    237.35 o 
  21   7   5     5619.10     6492.48    497.84 o 
  23   7   5       54.50       66.69    234.66 o 
 -24   8   5      774.66      783.50    319.43 o 
 -22   8   5       64.95      -80.57    258.69 o 
 -20   8   5      651.73     1247.56    420.23 o 
 -18   8   5       60.75      240.43    306.15 o 
 -16   8   5     1415.50     1719.88    548.41 o 
 -14   8   5      259.20     -197.95    329.37 o 
 -12   8   5     2708.86     2698.07    634.08 o 
 -10   8   5     1764.41     1381.04    369.75 o 
  -8   8   5     1222.29     1333.12    387.13 o 
  -6   8   5     7232.45     7490.05    651.19 o 
  -4   8   5     2687.38     2836.47    530.73 o 
  -2   8   5     1922.27     1894.41    656.96 o 
   0   8   5      743.27       64.63    513.37 o 
   2   8   5      608.59      573.12    252.64 o 
   4   8   5      197.07      -51.21    207.20 o 
   6   8   5     1627.51      775.76    259.90 o 
   8   8   5      299.44      380.56    244.20 o 
  10   8   5     5054.18     5639.43    692.70 o 
  12   8   5      419.55      -28.78    457.07 o 
  14   8   5     2254.34     1717.62    489.90 o 
  16   8   5        8.94      229.67    240.33 o 
  18   8   5     1682.69     1698.98    341.37 o 
  20   8   5       44.01     -207.72    235.51 o 
 -19   9   5     1333.53     1367.72    456.90 o 
 -17   9   5     4859.11     6086.81    699.44 o 
 -15   9   5     1238.39     1382.24    435.30 o 
 -13   9   5     7775.04     9393.83    788.70 o 
 -11   9   5      359.62      348.92    313.63 o 
  -9   9   5     9066.44     8834.57    656.68 o 
  -7   9   5       72.99     -274.48    242.80 o 
  -5   9   5     6101.21     6883.29    670.42 o 
  -3   9   5        7.51     -174.88    256.10 o 
  -1   9   5     5178.13     5885.08    635.67 o 
   1   9   5      246.36      128.94    302.31 o 
   3   9   5     4156.94     3423.90   1245.61 o 
   5   9   5     3343.72     3173.39    840.14 o 
   7   9   5     2638.93     1911.50    363.34 o 
   9   9   5     3295.94     2907.20    398.10 o 
  11   9   5     1070.51      590.18    388.34 o 
  13   9   5     2028.27     1663.41    677.24 o 
  15   9   5      988.48      655.68    363.08 o 
 -12  10   5     1417.62     1710.14    673.67 o 
 -10  10   5      627.07      332.62    479.94 o 
  -8  10   5     1039.45     1026.37    863.99 o 
  -6  10   5       28.00       -9.24    317.14 o 
  -4  10   5      256.78      -16.75    312.16 o 
  -2  10   5       25.86     -202.98    318.92 o 
   0  10   5       52.00     -254.33    293.01 o 
   2  10   5      217.21     -253.10    299.83 o 
   4  10   5      180.94      183.49    346.47 o 
   6  10   5      186.56      687.03    365.34 o 
   8  10   5      235.54      188.33    358.10 o 
 -36   0   6     5832.83     5988.74   1103.32 o 
 -34   0   6        4.85       68.47    445.55 o 
 -32   0   6     6268.80     7932.52   1107.54 o 
 -30   0   6     1352.41      652.25    501.04 o 
 -28   0   6     2873.70     2633.68    701.26 o 
 -26   0   6    19406.29    18309.21   1142.91 o 
 -24   0   6    18376.61    17237.38   1064.70 o 
 -22   0   6    43205.60    42786.94   1603.05 o 
 -20   0   6      264.49     -249.54    248.25 o 
 -18   0   6    39175.41    39220.18    696.80 o 
 -16   0   6     2973.98     2760.60    264.80 o 
 -14   0   6    33765.47    35403.42    644.56 o 
 -12   0   6     1901.60     1676.71    665.56 o 
 -10   0   6    55342.41    55670.70    847.36 o 
  -8   0   6    19154.13    17237.96    424.55 o 
  -6   0   6   163872.05   164690.48   2104.58 o 
  -4   0   6   116282.42   115956.95   1380.00 o 
  -2   0   6   135263.89   131016.56   2184.24 o 
   0   0   6     4568.23     3647.43    404.01 o 
   2   0   6   102545.33   107678.38   1411.61 o 
   4   0   6     4687.24     4815.00    238.64 o 
   6   0   6       76.63        7.29     88.56 o 
   8   0   6    22918.86    22598.93    473.35 o 
  10   0   6    30301.33    28769.21    562.85 o 
  12   0   6    15395.92    13371.91    403.03 o 
  14   0   6     6214.94     4990.95    277.78 o 
  16   0   6    24399.63    23849.81    945.83 o 
  18   0   6      239.33      -26.42    160.01 o 
  20   0   6     5208.78     5232.83    926.79 o 
  22   0   6      849.59      813.86    304.03 o 
  24   0   6     7078.50     6858.00    568.30 o 
  26   0   6     2950.71     4279.75   1512.19 o 
  28   0   6     7560.22    10800.17   1221.44 o 
  30   0   6     2296.82     3674.04    835.60 o 
  32   0   6     1067.65     1201.32    660.69 o 
 -35   1   6      452.00      460.50    392.23 o 
 -33   1   6      891.32     1325.67    512.72 o 
 -31   1   6      148.39      516.31    364.49 o 
 -29   1   6      175.57     -222.07    263.67 o 
 -27   1   6     1331.78     1359.58    389.58 o 
 -25   1   6       46.78     -197.86    232.67 o 
 -23   1   6       16.48      -41.41    227.97 o 
 -21   1   6       82.21     -124.84    175.16 o 
 -19   1   6     4175.48     4097.90    259.97 o 
 -17   1   6     2090.42     2094.07    179.44 o 
 -15   1   6     2192.04     2227.30    181.55 o 
 -13   1   6     5368.51     5688.13    179.60 o 
 -11   1   6    13894.19    14212.80    344.22 o 
  -9   1   6       35.46      110.80     68.75 o 
  -7   1   6     5930.89     5426.68    176.95 o 
  -5   1   6    46655.98    47982.36    627.67 o 
  -3   1   6    41610.79    42187.66    544.87 o 
  -1   1   6    48274.02    49884.82    672.20 o 
   1   1   6    25543.30    25273.94    467.02 o 
   3   1   6    29561.41    30404.17    374.39 o 
   5   1   6     4776.99     4822.78    147.73 o 
   7   1   6    12100.37    11741.23    234.65 o 
   9   1   6      315.62      164.35     80.69 o 
  11   1   6    35028.52    36212.55    465.65 o 
  13   1   6     1627.84     1889.35    158.00 o 
  15   1   6     1030.59      965.60    138.01 o 
  17   1   6     1510.95     1222.62    159.86 o 
  19   1   6     2466.79     2151.30    307.06 o 
  21   1   6      155.25     -108.21    165.66 o 
  23   1   6     2325.41     1906.59    331.22 o 
  25   1   6        1.17     -122.35    222.81 o 
  27   1   6     2036.04     2253.77    592.67 o 
  29   1   6       87.75     -129.53    264.96 o 
  31   1   6      868.58     1052.80    443.48 o 
 -34   2   6     1238.51     1099.77    450.35 o 
 -32   2   6     7365.33     7186.10    972.87 o 
 -30   2   6    11227.56    10974.85    774.08 o 
 -28   2   6    18316.97    19508.34    951.93 o 
 -26   2   6     4487.57     4642.80    577.90 o 
 -24   2   6     4864.15     5460.72    757.88 o 
 -22   2   6     3699.23     3905.59    827.81 o 
 -20   2   6    12223.55    13322.93    759.45 o 
 -18   2   6    21046.37    19856.68    598.00 o 
 -16   2   6     5721.07     5295.71    170.50 o 
 -14   2   6    77652.15    76129.84   1025.62 o 
 -12   2   6     2273.07     2134.69    164.62 o 
 -10   2   6   138814.91   141997.00   1203.92 o 
  -8   2   6     3070.27     3359.36    158.76 o 
  -6   2   6     2079.90     1999.73    160.24 o 
  -4   2   6     5369.96     5746.72    176.52 o 
  -2   2   6    15283.80    14754.60    255.54 o 
   0   2   6     1385.65     1319.00    155.26 o 
   2   2   6    76768.10    77410.89   1398.42 o 
   4   2   6    41744.09    42006.95    455.49 o 
   6   2   6    40345.21    39011.33    468.23 o 
   8   2   6    54458.37    55851.59    615.32 o 
  10   2   6    21561.61    21543.69    341.71 o 
  12   2   6    45695.13    46121.27    539.50 o 
  14   2   6     2157.94     2121.55    225.71 o 
  16   2   6    37521.34    37897.19    522.89 o 
  18   2   6     5697.56     6014.68    295.89 o 
  20   2   6    21282.11    21736.14    558.75 o 
  22   2   6      372.45      229.84    239.79 o 
  24   2   6    11319.13    10600.41    529.81 o 
  26   2   6     1471.06     1335.99    441.17 o 
  28   2   6     6283.07     7359.38   2347.14 o 
  30   2   6     1041.77      860.19    446.21 o 
 -35   3   6        1.29     -323.88    367.83 o 
 -33   3   6       18.21     -129.66    346.30 o 
 -31   3   6       87.57      -73.85    336.35 o 
 -29   3   6      313.00      152.37    324.06 o 
 -27   3   6      357.56      286.58    312.38 o 
 -25   3   6     1149.46     1645.09    394.27 o 
 -23   3   6      996.45      622.08    360.85 o 
 -21   3   6     3580.00     3557.00    337.52 o 
 -19   3   6      849.96      699.73    200.23 o 
 -17   3   6      141.68     -122.57    126.55 o 
 -15   3   6     3059.32     2835.95    179.42 o 
 -13   3   6     7664.42     8383.99    254.25 o 
 -11   3   6       28.28      -57.42     78.41 o 
  -9   3   6     9429.03     8894.02    284.46 o 
  -7   3   6     2381.28     2362.59    161.59 o 
  -5   3   6      381.57      355.57     88.92 o 
  -3   3   6     2083.70     2267.13    149.38 o 
  -1   3   6     6173.59     6621.71    153.58 o 
   1   3   6     1626.21     2112.25    174.16 o 
   3   3   6     1493.94     1356.83    158.47 o 
   5   3   6      223.29      268.03     95.13 o 
   7   3   6     8423.28     8986.72    207.77 o 
   9   3   6     2428.21     2594.20    197.16 o 
  11   3   6     3680.10     3542.85    178.29 o 
  13   3   6      323.64      216.83    116.42 o 
  15   3   6     1164.48     1072.09    165.95 o 
  17   3   6     2616.65     2127.71    320.07 o 
  19   3   6      219.49       64.20    197.04 o 
  21   3   6       19.27     -274.11    194.30 o 
  23   3   6       59.47     -143.66    275.37 o 
  25   3   6       23.75     -390.68    303.46 o 
  27   3   6        9.82     -368.46    325.09 o 
  29   3   6      564.69      289.62    402.84 o 
 -32   4   6     3321.99     5186.83    703.57 o 
 -30   4   6       40.22       76.74    321.98 o 
 -28   4   6     6639.56     7748.18    749.02 o 
 -26   4   6     1747.95     1041.18    383.66 o 
 -24   4   6    11646.80    11148.14    487.81 o 
 -22   4   6     8687.35     8039.34    411.65 o 
 -20   4   6    13878.89    13216.20    496.42 o 
 -18   4   6    27006.69    26773.66    676.48 o 
 -16   4   6     6387.91     6387.22    335.66 o 
 -14   4   6    38389.67    37075.71    592.27 o 
 -12   4   6     1270.66     1051.04    143.82 o 
 -10   4   6    72952.48    74594.41    803.12 o 
  -8   4   6      574.71      480.28    116.92 o 
  -6   4   6    95667.65   100462.79    873.79 o 
  -4   4   6    16635.37    16785.75    310.40 o 
  -2   4   6    70215.54    70345.42    681.05 o 
   0   4   6    18944.79    18954.04    454.47 o 
   2   4   6    69991.11    73273.70    866.31 o 
   4   4   6    39945.10    41034.11    633.00 o 
   6   4   6    21225.11    21274.38    313.41 o 
   8   4   6    73193.01    73800.72    699.08 o 
  10   4   6    21162.23    20558.55    450.01 o 
  12   4   6    33269.02    32341.80    551.68 o 
  14   4   6     4558.03     4331.14    275.93 o 
  16   4   6    22038.53    21182.05    548.06 o 
  18   4   6      503.46      246.59    224.53 o 
  20   4   6     4728.23     4516.20    444.98 o 
  22   4   6      129.87     -260.80    207.33 o 
  24   4   6     5865.79     7904.05    782.68 o 
  26   4   6      130.46      136.05    367.04 o 
  28   4   6     3630.85     3938.79    635.45 o 
 -31   5   6      198.93     -398.09    333.37 o 
 -29   5   6     3357.73     3021.19    612.99 o 
 -27   5   6       35.88     -253.32    269.28 o 
 -25   5   6      438.17      233.93    303.51 o 
 -23   5   6        3.34      -24.85    191.08 o 
 -21   5   6      183.35      -27.16    181.46 o 
 -19   5   6       31.41     -204.10    167.86 o 
 -17   5   6      743.75      514.92    279.08 o 
 -15   5   6     5397.64     5048.01    394.69 o 
 -13   5   6     7810.42     7898.96    251.02 o 
 -11   5   6     2483.69     2727.89    208.09 o 
  -9   5   6    10397.13    10075.80    486.92 o 
  -7   5   6    10246.64    10229.76    313.28 o 
  -5   5   6     6820.54     7248.64    264.41 o 
  -3   5   6      130.52       88.96    131.68 o 
  -1   5   6       38.05      -62.68    123.37 o 
   1   5   6    20496.92    22693.18    580.23 o 
   3   5   6      125.12      -40.66    138.02 o 
   5   5   6    13339.82    14076.25    585.04 o 
   7   5   6      578.84      481.57    151.42 o 
   9   5   6      621.86      332.05    140.65 o 
  11   5   6       69.52      -36.79    128.39 o 
  13   5   6     2373.97     2215.35    230.27 o 
  15   5   6       32.83     -224.85    149.90 o 
  17   5   6     4423.85     5463.32    393.22 o 
  19   5   6        1.61       -8.36    179.59 o 
  21   5   6       32.16     -245.57    224.27 o 
  23   5   6     1204.66      749.52    320.38 o 
  25   5   6      194.96     -232.76    333.80 o 
  27   5   6        3.45     -384.30    334.87 o 
 -30   6   6      482.81      611.13    417.43 o 
 -28   6   6     6631.27     8258.76   1184.77 o 
 -26   6   6     3586.12     4315.22   1054.32 o 
 -24   6   6     6295.31     8052.48    579.28 o 
 -22   6   6    10401.93    10361.54    614.90 o 
 -20   6   6      163.52     -132.71    200.32 o 
 -18   6   6    16144.45    15846.39    583.42 o 
 -16   6   6     5765.58     5351.55    525.57 o 
 -14   6   6    11220.37     9880.31    576.22 o 
 -12   6   6     3212.72     2336.63    361.60 o 
 -10   6   6    64897.04    62779.99   1605.45 o 
  -8   6   6      147.90       85.83    156.46 o 
  -6   6   6    64601.60    64274.67    866.31 o 
  -4   6   6     4119.39     3852.59    398.89 o 
  -2   6   6    30313.10    32039.23    856.78 o 
   0   6   6    11203.87    11147.13    482.19 o 
   2   6   6    11983.12    11806.61    805.97 o 
   4   6   6    13719.69    13622.55    506.38 o 
   6   6   6    25336.11    25853.25    696.48 o 
   8   6   6    18692.42    18641.19    612.48 o 
  10   6   6    11873.17    12185.90    386.54 o 
  12   6   6    37689.71    39352.83    792.65 o 
  14   6   6     4894.87     4416.69    415.88 o 
  16   6   6    13109.92    13857.51    615.31 o 
  18   6   6     3161.52     2157.98    312.19 o 
  20   6   6     4893.40     4767.96    409.61 o 
  22   6   6        4.73     -306.01    204.01 o 
  24   6   6     3480.59     3358.62    627.88 o 
 -27   7   6       79.11      105.46    552.63 o 
 -25   7   6     1091.15      494.29    368.68 o 
 -23   7   6      275.60      141.69    254.99 o 
 -21   7   6     1811.66     1675.64    331.87 o 
 -19   7   6       20.73       66.07    221.04 o 
 -17   7   6      657.21      645.13    260.59 o 
 -15   7   6      449.62      445.88    212.57 o 
 -13   7   6       24.79     -170.21    184.48 o 
 -11   7   6        8.00     -168.85    153.85 o 
  -9   7   6     4229.18     3900.64    509.31 o 
  -7   7   6       43.70     -226.53    211.58 o 
  -5   7   6      381.87     -119.77    216.25 o 
  -3   7   6     4761.41     4669.23    400.14 o 
  -1   7   6       39.18      -19.56    178.00 o 
   1   7   6      199.81      142.90    193.56 o 
   3   7   6       26.92      -80.05    170.42 o 
   5   7   6     1061.44      880.67    248.50 o 
   7   7   6      500.35      603.54    235.54 o 
   9   7   6     3957.37     3657.77    506.23 o 
  11   7   6     1944.87     1871.55    247.17 o 
  13   7   6     4323.42     4384.20    553.31 o 
  15   7   6      759.92      818.87    255.51 o 
  17   7   6      359.41      121.01    212.89 o 
  19   7   6      455.41      310.47    239.84 o 
  21   7   6      897.58      296.43    282.25 o 
  23   7   6       46.15      -72.53    235.53 o 
 -24   8   6     1205.40      934.18    411.12 o 
 -22   8   6     2641.10     2810.44    528.03 o 
 -20   8   6     3824.31     3592.27    782.38 o 
 -18   8   6     3133.44     2925.41    681.46 o 
 -16   8   6     1370.63     1457.39    406.32 o 
 -14   8   6    12581.81    11917.86    692.00 o 
 -12   8   6      212.68      189.49    296.59 o 
 -10   8   6    11781.06    11715.87    645.49 o 
  -8   8   6      192.91        7.66    266.49 o 
  -6   8   6     8475.35     6978.95    648.49 o 
  -4   8   6      195.04     -169.71    234.43 o 
  -2   8   6    12547.11    13277.23    697.11 o 
   0   8   6      831.13      510.50    292.73 o 
   2   8   6     9479.39     8993.05    497.66 o 
   4   8   6     5193.73     5836.25    672.02 o 
   6   8   6     3307.67     3215.79    398.22 o 
   8   8   6     6791.32     8075.51    955.04 o 
  10   8   6     2576.04     2507.94   1044.58 o 
  12   8   6      950.74      843.01    305.48 o 
  14   8   6      310.52      200.55    244.77 o 
  16   8   6     6337.48     7082.23    774.75 o 
  18   8   6      138.92       75.59    246.21 o 
 -19   9   6      228.77      502.39    378.93 o 
 -17   9   6      799.02     1223.71    567.23 o 
 -15   9   6      715.64      813.86    524.72 o 
 -13   9   6     1120.09     1465.46    592.55 o 
 -11   9   6     1176.64      980.65    521.48 o 
  -9   9   6       28.88     -232.56    282.86 o 
  -7   9   6     1064.67      835.06    364.51 o 
  -5   9   6     2207.74     1725.24    431.29 o 
  -3   9   6      119.81     -266.74    262.83 o 
  -1   9   6        3.31       -8.14    289.41 o 
   1   9   6     1095.38      994.23    382.32 o 
   3   9   6      297.72      161.67    304.88 o 
   5   9   6     1363.98     1185.77    381.18 o 
   7   9   6      175.94      -97.22    239.82 o 
   9   9   6      728.87      622.12    345.08 o 
  11   9   6       37.69     -143.36    303.34 o 
  13   9   6      434.85      236.92    313.11 o 
  15   9   6      367.75      398.15    316.08 o 
 -12  10   6       93.63      306.33    480.27 o 
 -10  10   6     5161.31     6700.05   1083.85 o 
  -8  10   6        1.48     -336.20    295.02 o 
  -6  10   6     5254.22     4629.39    664.91 o 
  -4  10   6       63.72     -341.44    299.62 o 
  -2  10   6     3046.28     3020.35    557.22 o 
   0  10   6      301.55      134.38    315.79 o 
   2  10   6      668.55      251.56    354.89 o 
   4  10   6     1592.18      634.29    398.65 o 
   6  10   6      434.65      -70.83    337.97 o 
 -35   1   7      496.71      -71.22    389.05 o 
 -33   1   7     5420.71     5295.87    686.88 o 
 -31   1   7     1493.66     1227.73    423.36 o 
 -29   1   7     6776.81     8989.16    784.07 o 
 -27   1   7     5017.44     6253.32    729.32 o 
 -25   1   7     6410.16     6706.47    634.78 o 
 -23   1   7    30857.10    29635.40   1350.43 o 
 -21   1   7    13819.63    11734.42    740.03 o 
 -19   1   7    17422.88    17007.07    453.57 o 
 -17   1   7     9134.81     8756.78    254.99 o 
 -15   1   7    43601.26    42448.11    540.91 o 
 -13   1   7     1768.39     2521.63    168.96 o 
 -11   1   7   119266.84   121648.41   1082.39 o 
  -9   1   7    25190.26    26362.07    413.66 o 
  -7   1   7    58706.34    60032.82   1193.53 o 
  -5   1   7    48217.44    48252.73    731.71 o 
  -3   1   7   123868.75   124183.78   1193.75 o 
  -1   1   7      178.67      146.89     98.61 o 
   1   1   7    26663.23    25187.83    529.88 o 
   3   1   7    31641.57    30984.80    484.01 o 
   5   1   7    37400.46    36769.00    426.27 o 
   7   1   7    89307.16    91810.17    777.27 o 
   9   1   7     8960.11     9065.80    231.51 o 
  11   1   7    47996.57    47326.67    559.30 o 
  13   1   7     1940.95     2131.73    175.28 o 
  15   1   7    26255.58    26183.34    441.58 o 
  17   1   7      250.44      227.84    127.30 o 
  19   1   7    14540.59    14737.71    405.16 o 
  21   1   7     2381.58     2695.30    431.75 o 
  23   1   7    12325.48    11814.33    533.98 o 
  25   1   7     2352.45     2112.78    369.41 o 
  27   1   7     7063.13     8348.69    643.90 o 
  29   1   7     2199.43     2552.67    440.31 o 
  31   1   7     2782.28     4086.81    976.11 o 
 -34   2   7      107.54     -294.37    312.04 o 
 -32   2   7       15.68     -106.00    325.45 o 
 -30   2   7     1515.76     1281.96    427.64 o 
 -28   2   7        0.26      -39.70    274.85 o 
 -26   2   7     3503.72     3727.73    517.54 o 
 -24   2   7     4898.59     4916.42    591.09 o 
 -22   2   7      809.59      823.67    412.45 o 
 -20   2   7     5058.72     4791.68    356.19 o 
 -18   2   7     2503.28     2472.85    256.50 o 
 -16   2   7       25.16      -33.72     85.64 o 
 -14   2   7       42.77       33.99     91.29 o 
 -12   2   7     3825.71     3985.00    323.04 o 
 -10   2   7      190.53       -0.94     82.60 o 
  -8   2   7     1937.36     1945.27    176.34 o 
  -6   2   7     8173.82     8289.95    251.86 o 
  -4   2   7     1822.07     2163.19    204.61 o 
  -2   2   7      289.11      269.09     80.35 o 
   0   2   7     4885.38     5235.75    145.30 o 
   2   2   7    19800.16    20483.90    464.35 o 
   4   2   7      426.00      266.94     76.98 o 
   6   2   7     7073.40     6960.29    201.93 o 
   8   2   7      591.23      542.11    113.83 o 
  10   2   7      255.90      209.28     92.94 o 
  12   2   7      388.47      326.43    108.13 o 
  14   2   7     2038.52     2199.46    199.04 o 
  16   2   7     1001.43     1055.41    157.63 o 
  18   2   7     1364.45     1207.21    221.21 o 
  20   2   7     6251.39     6904.18    424.51 o 
  22   2   7     1047.56     1077.38    296.51 o 
  24   2   7       80.30     -275.01    274.62 o 
  26   2   7     1363.13     1084.28    418.75 o 
  28   2   7      513.39      138.92    381.68 o 
  30   2   7       11.92     -401.13    371.63 o 
 -35   3   7      629.50      -83.99    341.31 o 
 -33   3   7     3686.04     3663.97    693.30 o 
 -31   3   7     5121.58     5765.40    710.52 o 
 -29   3   7    15153.69    15804.36    825.54 o 
 -27   3   7     5828.47     6044.35    859.45 o 
 -25   3   7    15807.06    15353.44    743.60 o 
 -23   3   7     7259.30     7851.74    534.45 o 
 -21   3   7    17880.90    17525.74    615.23 o 
 -19   3   7    35655.90    34905.36    753.17 o 
 -17   3   7       39.75      -51.75    133.65 o 
 -15   3   7    36994.98    37076.41    653.44 o 
 -13   3   7       27.95      -12.67     92.34 o 
 -11   3   7     7008.62     6291.17    229.13 o 
  -9   3   7     4587.19     4980.28    226.41 o 
  -7   3   7    78484.26    79041.92    940.26 o 
  -5   3   7       18.32      -41.02     80.11 o 
  -3   3   7   169108.88   178716.97   1819.89 o 
  -1   3   7    31400.02    30420.57    489.68 o 
   1   3   7   103858.45   108709.75   1221.13 o 
   3   3   7    72627.62    72753.02    840.53 o 
   5   3   7      557.18      351.79    124.09 o 
   7   3   7     2694.58     2570.95    146.79 o 
   9   3   7      622.82      452.94    140.04 o 
  11   3   7    16538.16    15993.00    351.54 o 
  13   3   7     7342.10     6801.44    271.40 o 
  15   3   7    41618.30    42174.04    819.58 o 
  17   3   7     1139.14      441.86    221.03 o 
  19   3   7    25460.63    27790.09    782.68 o 
  21   3   7      831.12      614.53    265.33 o 
  23   3   7     7442.33     6995.74   1377.04 o 
  25   3   7      773.89      350.15    580.05 o 
  27   3   7     1438.66     1092.99    603.74 o 
  29   3   7      784.73      849.06    454.02 o 
 -32   4   7      155.16     -111.31    345.84 o 
 -30   4   7      596.86      592.98    383.11 o 
 -28   4   7     2517.90     1857.69    469.58 o 
 -26   4   7      563.06      238.54    302.24 o 
 -24   4   7       54.97      243.07    203.22 o 
 -22   4   7     1264.21      780.57    246.99 o 
 -20   4   7       19.98       35.93    180.52 o 
 -18   4   7    10436.75    10574.67    438.50 o 
 -16   4   7     3740.01     4078.79    350.79 o 
 -14   4   7      912.60      946.61    162.55 o 
 -12   4   7    12761.15    12769.59    345.65 o 
 -10   4   7       15.37     -106.35     95.52 o 
  -8   4   7      170.80       47.55    102.81 o 
  -6   4   7        8.47     -116.75     80.57 o 
  -4   4   7     9912.80    10760.61    289.30 o 
  -2   4   7     3885.29     3922.84    163.22 o 
   0   4   7      787.97      673.68    139.69 o 
   2   4   7      980.64      649.36    184.54 o 
   4   4   7        9.72     -128.43    102.08 o 
   6   4   7      844.05      924.30    175.64 o 
   8   4   7     2453.61     2463.80    220.58 o 
  10   4   7     1773.67     2044.50    202.69 o 
  12   4   7     5581.48     6033.47    300.27 o 
  14   4   7        3.51     -109.75    141.92 o 
  16   4   7     2588.28     2705.87    552.81 o 
  18   4   7      306.49      -30.89    198.75 o 
  20   4   7      187.41     -168.51    203.39 o 
  22   4   7      120.85      -70.10    222.79 o 
  24   4   7      361.18     -298.44    302.34 o 
  26   4   7       98.76     -166.51    330.48 o 
  28   4   7     1289.58     1278.53    490.09 o 
 -31   5   7      507.05      460.88    398.42 o 
 -29   5   7     6206.36     7116.26    750.83 o 
 -27   5   7     3806.22     4420.14   1496.62 o 
 -25   5   7     7825.88     8929.02   1001.53 o 
 -23   5   7    10594.04     9888.10    514.93 o 
 -21   5   7     4821.07     5503.54    460.04 o 
 -19   5   7     7383.63     7972.54    417.90 o 
 -17   5   7     5899.04     6348.53    479.21 o 
 -15   5   7    16601.63    16110.76    542.20 o 
 -13   5   7     2504.29     2438.52    195.70 o 
 -11   5   7    71551.38    74450.93   1187.99 o 
  -9   5   7      221.48       21.14    108.37 o 
  -7   5   7    57494.60    58365.22    677.37 o 
  -5   5   7    14854.05    14803.05    321.28 o 
  -3   5   7    33658.68    34011.09    935.88 o 
  -1   5   7    10198.37     9623.12    324.46 o 
   1   5   7     4851.46     4923.90    307.73 o 
   3   5   7    30711.30    30871.14    593.61 o 
   5   5   7    47163.68    48396.15    768.09 o 
   7   5   7    45034.42    45040.29    685.01 o 
   9   5   7    13694.40    13581.40    381.73 o 
  11   5   7    31907.49    32311.67    594.88 o 
  13   5   7     2933.26     2577.32    244.48 o 
  15   5   7     9645.81     8990.55    542.05 o 
  17   5   7      835.80      237.66    194.13 o 
  19   5   7     5943.85     6981.23    861.20 o 
  21   5   7      647.41      590.97    294.06 o 
  23   5   7    12120.80    12786.16    629.61 o 
  25   5   7      149.76      384.74    366.11 o 
  27   5   7     4152.68     5102.80    726.56 o 
 -30   6   7       62.88      -51.18    360.95 o 
 -28   6   7      584.03      254.05    356.75 o 
 -26   6   7     1440.69     1903.29    575.02 o 
 -24   6   7      805.93      507.40    264.16 o 
 -22   6   7      107.01      168.50    247.41 o 
 -20   6   7        5.17     -125.21    245.92 o 
 -18   6   7      112.06       83.30    205.88 o 
 -16   6   7       12.10       41.01    199.21 o 
 -14   6   7       79.88      -97.09    163.40 o 
 -12   6   7      301.37      384.48    152.98 o 
 -10   6   7     1110.05     1471.34    194.83 o 
  -8   6   7     6020.48     6159.28    270.26 o 
  -6   6   7      256.95      105.77    136.09 o 
  -4   6   7     1614.13     1981.98    375.61 o 
  -2   6   7      372.32      381.67    209.42 o 
   0   6   7     1084.70      707.35    806.39 o 
   2   6   7     1269.21     1481.55    214.56 o 
   4   6   7     4219.42     4110.12    341.39 o 
   6   6   7      293.24      485.82    183.61 o 
   8   6   7     5159.23     5598.30    512.04 o 
  10   6   7        1.60        6.46    145.53 o 
  12   6   7     1864.87     1490.96    281.75 o 
  14   6   7      787.93      719.43    219.07 o 
  16   6   7      211.37        3.34    183.01 o 
  18   6   7      825.52      509.63    239.35 o 
  20   6   7      275.60      215.17    284.17 o 
  22   6   7      208.72     -214.75    270.50 o 
  24   6   7       31.35     -210.54    280.73 o 
 -27   7   7     3152.65     2291.33    723.00 o 
 -25   7   7     2768.48     3771.26    731.94 o 
 -23   7   7     5303.18     5504.35    850.43 o 
 -21   7   7     3517.73     4032.58    453.19 o 
 -19   7   7     7249.26     7449.65    829.65 o 
 -17   7   7      146.61       64.20    222.75 o 
 -15   7   7    11679.86    11831.16    736.35 o 
 -13   7   7        1.59     -120.60    246.76 o 
 -11   7   7     7427.68     7540.73    408.54 o 
  -9   7   7     1053.76      925.07    303.31 o 
  -7   7   7    16379.58    20371.44   1167.57 o 
  -5   7   7      379.02      243.44    248.10 o 
  -3   7   7    21227.30    19745.81    711.24 o 
  -1   7   7     1395.53      922.09    244.43 o 
   1   7   7    18676.62    19129.71    883.68 o 
   3   7   7      874.29      681.90    292.87 o 
   5   7   7     4967.19     5412.29    495.22 o 
   7   7   7     2213.20     2009.07    485.08 o 
   9   7   7     1447.70      977.87    247.17 o 
  11   7   7    12064.00    11698.79    454.07 o 
  13   7   7      158.60       26.42    207.48 o 
  15   7   7    11060.97    11583.17    495.29 o 
  17   7   7      956.08      297.53    236.15 o 
  19   7   7     7277.46     7896.61    637.42 o 
  21   7   7       15.42      133.29    240.39 o 
 -24   8   7      251.23      351.44    521.48 o 
 -22   8   7     1245.08     2304.63    693.14 o 
 -20   8   7      345.74      137.91    430.62 o 
 -18   8   7      625.53      938.83    406.44 o 
 -16   8   7      309.06      296.75    314.54 o 
 -14   8   7      917.56      732.16    348.96 o 
 -12   8   7     1632.95     2262.21    451.84 o 
 -10   8   7      121.75      -22.45    252.38 o 
  -8   8   7     6189.40     5501.66    854.75 o 
  -6   8   7      701.53      539.61    309.14 o 
  -4   8   7      867.43      517.46    300.30 o 
  -2   8   7       68.18     -322.96    215.31 o 
   0   8   7      479.46      444.34    299.30 o 
   2   8   7       63.04       22.48    208.23 o 
   4   8   7      352.42      154.32    266.10 o 
   6   8   7      491.21      214.61    205.04 o 
   8   8   7     1245.67     1090.96    256.73 o 
  10   8   7     1806.89     1467.69    283.55 o 
  12   8   7      775.67      527.42    293.26 o 
  14   8   7       20.31     -147.88    262.52 o 
  16   8   7      333.14      150.11    248.72 o 
  18   8   7        6.35     -259.65    218.09 o 
 -19   9   7     4721.23     7005.41   1034.52 o 
 -17   9   7      264.57      535.11    492.92 o 
 -15   9   7     6196.10     7204.98   1053.02 o 
 -13   9   7      893.80      947.88    527.97 o 
 -11   9   7    10788.91    12005.38   1307.75 o 
  -9   9   7       64.79     -352.09    406.93 o 
  -7   9   7     9524.84    10014.54    956.64 o 
  -5   9   7       41.04       26.28    415.37 o 
  -3   9   7    10304.48    10126.16    706.45 o 
  -1   9   7     2111.56     1147.05    391.35 o 
   1   9   7     7624.55     8189.53   1083.52 o 
   3   9   7     5782.88     5610.36    887.52 o 
   5   9   7     3657.95     4456.58   1189.78 o 
   7   9   7     3365.06     4206.93    467.87 o 
   9   9   7      614.62      341.39    272.60 o 
  11   9   7     2931.31     3876.32    659.65 o 
  13   9   7     2578.61     3116.47    477.05 o 
 -10  10   7       35.00      245.65    488.70 o 
  -8  10   7       68.49       63.21    345.74 o 
  -6  10   7        5.17      208.33    497.14 o 
  -4  10   7     1118.07      520.83    603.90 o 
  -2  10   7      138.24     -328.07    462.74 o 
   0  10   7     3032.75     4577.14    876.81 o 
   2  10   7       42.73     -374.15    441.00 o 
   4  10   7      951.06      878.00    409.31 o 
   6  10   7        0.42     -158.59    339.04 o 
 -36   0   8        9.02     -452.04    524.08 o 
 -34   0   8     3168.78     3150.29    840.14 o 
 -32   0   8     1141.44       71.72    460.80 o 
 -30   0   8     7321.08     9181.87   1076.38 o 
 -28   0   8     5375.27     4006.34    783.03 o 
 -26   0   8     9407.57     9580.36    858.32 o 
 -24   0   8    21174.05    23048.28   1237.01 o 
 -22   0   8    15177.77    14668.59    944.96 o 
 -20   0   8     7121.27     6892.16    644.14 o 
 -18   0   8    16435.40    17109.26    481.42 o 
 -16   0   8    11479.21    10278.18    376.14 o 
 -14   0   8     1384.66     1362.01    343.98 o 
 -12   0   8     8520.51     7433.55    320.57 o 
 -10   0   8    42790.87    43030.13    796.17 o 
  -8   0   8    22619.35    21898.13    541.67 o 
  -6   0   8     2663.80     2528.41    251.26 o 
  -4   0   8   222694.95   231014.36   3559.17 o 
  -2   0   8     7348.32     6964.52    478.97 o 
   0   0   8    76127.83    75845.88   1685.80 o 
   2   0   8    16135.20    15107.69    510.49 o 
   4   0   8    69552.73    68985.22    911.95 o 
   6   0   8    48755.18    49649.39    771.11 o 
   8   0   8        8.95       64.71    114.36 o 
  10   0   8    45983.09    47142.65    804.53 o 
  12   0   8     3549.30     4079.57    320.78 o 
  14   0   8     6057.89     5717.19    332.98 o 
  16   0   8     7092.51     6901.85    363.67 o 
  18   0   8    50523.26    51934.19   1233.68 o 
  20   0   8     7309.28     6837.72    478.71 o 
  22   0   8    14727.17    14288.17    695.83 o 
  24   0   8     3640.93     4474.16   1107.21 o 
  26   0   8     6461.70     7935.77   1029.33 o 
  28   0   8     4216.14     6858.73   1038.42 o 
  30   0   8     1925.32     2046.33    716.18 o 
 -35   1   8      826.14      770.45    499.90 o 
 -33   1   8      170.97     -145.86    327.91 o 
 -31   1   8     1156.33     1052.62    407.60 o 
 -29   1   8     2264.14     1570.20    692.49 o 
 -27   1   8      730.24      233.05    298.04 o 
 -25   1   8     3603.56     3430.12    496.55 o 
 -23   1   8     5436.14     5610.96    567.57 o 
 -21   1   8       38.02      215.07    213.51 o 
 -19   1   8     6372.79     6561.24    302.05 o 
 -17   1   8     8114.40     7675.52    366.13 o 
 -15   1   8    11957.98    11505.84    284.03 o 
 -13   1   8    17607.95    17351.66    389.29 o 
 -11   1   8     7802.35     7677.66    328.43 o 
  -9   1   8      550.86      227.62     91.70 o 
  -7   1   8    30556.46    30639.56    463.75 o 
  -5   1   8     2327.47     2626.26    254.25 o 
  -3   1   8     3194.93     2865.95    283.29 o 
  -1   1   8     1360.75      767.67    152.99 o 
   1   1   8    23719.65    23729.78    510.92 o 
   3   1   8     7004.23     6327.12    281.53 o 
   5   1   8    18166.33    18775.51    458.78 o 
   7   1   8     7413.72     7535.32    213.55 o 
   9   1   8      716.50      579.46    113.97 o 
  11   1   8       19.42     -123.75     82.50 o 
  13   1   8        0.23      -77.61     97.51 o 
  15   1   8    10037.30     9946.25    290.54 o 
  17   1   8      424.64      462.15    149.07 o 
  19   1   8     3922.74     4033.60    301.25 o 
  21   1   8      372.03      199.45    194.87 o 
  23   1   8      479.01      124.32    290.05 o 
  25   1   8      568.77      438.46    263.37 o 
  27   1   8       42.51     -324.42    329.11 o 
  29   1   8       71.40      417.64    545.49 o 
 -34   2   8     9705.18     9865.40    914.12 o 
 -32   2   8     2133.66     1384.24    457.65 o 
 -30   2   8     4769.48     5758.40    677.46 o 
 -28   2   8     5650.83     7394.08    997.20 o 
 -26   2   8     2817.79     2622.09    565.29 o 
 -24   2   8    11597.45    11225.84    615.74 o 
 -22   2   8     6458.70     6838.20    599.44 o 
 -20   2   8    24272.70    22416.74    580.08 o 
 -18   2   8       95.30      -45.46    125.22 o 
 -16   2   8    49585.58    49274.26    748.15 o 
 -14   2   8      707.42      903.19    181.92 o 
 -12   2   8    67673.47    71680.90    816.35 o 
 -10   2   8     3075.88     3287.63    210.45 o 
  -8   2   8   131825.34   133165.97   2223.49 o 
  -6   2   8    26294.40    26442.09    473.98 o 
  -4   2   8    89735.98    88767.98    970.73 o 
  -2   2   8    37520.62    37696.19    945.29 o 
   0   2   8    79830.33    81617.70    805.99 o 
   2   2   8    15285.43    15056.16    449.46 o 
   4   2   8    37177.95    37870.62    599.89 o 
   6   2   8    37246.06    38374.90    499.63 o 
   8   2   8    24951.56    24053.71    407.69 o 
  10   2   8    63569.70    62510.55    665.19 o 
  12   2   8      140.97       -5.72     95.09 o 
  14   2   8    64929.48    67331.04    890.35 o 
  16   2   8     1469.33     1486.97    252.65 o 
  18   2   8    19713.90    19919.07    561.22 o 
  20   2   8     1649.12     1499.20    264.07 o 
  22   2   8    13530.12    12663.46    723.32 o 
  24   2   8      255.94     -121.52    290.22 o 
  26   2   8     6278.71     8083.40   1066.81 o 
  28   2   8     2388.52     2541.54    805.75 o 
 -35   3   8       17.27     -503.62    353.87 o 
 -33   3   8      190.92       30.65    468.91 o 
 -31   3   8        0.65     -216.17    294.08 o 
 -29   3   8      263.17      264.56    350.17 o 
 -27   3   8        9.30     -235.09    241.33 o 
 -25   3   8       76.23       31.05    330.02 o 
 -23   3   8     5052.14     4757.97    608.20 o 
 -21   3   8      167.84      391.46    199.06 o 
 -19   3   8     6483.00     6386.33    356.30 o 
 -17   3   8     1121.66     1312.64    252.25 o 
 -15   3   8      754.06      358.48    130.24 o 
 -13   3   8     5435.30     5407.04    228.01 o 
 -11   3   8     1250.33     1053.20    237.84 o 
  -9   3   8    15819.66    16208.15    399.08 o 
  -7   3   8    13589.04    13384.70    409.59 o 
  -5   3   8     3225.61     3685.47    358.13 o 
  -3   3   8    36860.04    41146.59    526.38 o 
  -1   3   8      517.66      514.86    151.98 o 
   1   3   8      948.87     1148.66    190.20 o 
   3   3   8        2.45     -119.29    108.68 o 
   5   3   8      222.64      -54.56    102.60 o 
   7   3   8      632.60      691.15    114.65 o 
   9   3   8    11726.41    11592.65    290.66 o 
  11   3   8      196.44       25.09    129.95 o 
  13   3   8      212.61        8.44    143.58 o 
  15   3   8        2.20     -107.92    145.33 o 
  17   3   8      682.15      303.30    226.60 o 
  19   3   8       89.28      -40.71    210.25 o 
  21   3   8        6.53     -112.14    220.20 o 
  23   3   8       39.52     -424.27    371.07 o 
  25   3   8       19.16      130.88    349.35 o 
  27   3   8       26.30      -44.86    364.57 o 
  29   3   8        0.25     -116.09    646.41 o 
 -32   4   8     2686.23     2316.42    562.89 o 
 -30   4   8     4378.30     4724.85    665.01 o 
 -28   4   8     7788.42    10298.62    847.89 o 
 -26   4   8    12472.95    12106.73    713.00 o 
 -24   4   8     8521.61     8893.09    453.47 o 
 -22   4   8    14912.77    13882.59    535.48 o 
 -20   4   8    10957.95    11199.97    469.06 o 
 -18   4   8     5491.11     5398.34    610.41 o 
 -16   4   8    26514.41    26504.35    666.37 o 
 -14   4   8      441.27      282.45    179.72 o 
 -12   4   8    38429.63    37396.10    615.10 o 
 -10   4   8    10152.96     9932.50    343.97 o 
  -8   4   8    99737.91   103871.91   1215.60 o 
  -6   4   8     6346.88     5541.26    214.69 o 
  -4   4   8    28356.47    27325.67    404.11 o 
  -2   4   8    10429.86     9949.97    308.64 o 
   0   4   8     9186.36     8405.99    292.84 o 
   2   4   8    14828.56    14921.97    390.44 o 
   4   4   8     9018.12     8324.37    303.88 o 
   6   4   8     9492.81     8531.47    287.17 o 
   8   4   8     5988.28     5637.28    337.91 o 
  10   4   8    26692.67    27742.49    988.29 o 
  12   4   8     1884.04     1514.51    228.79 o 
  14   4   8    28913.19    29693.84    654.89 o 
  16   4   8      850.07      377.82    236.31 o 
  18   4   8    12329.62    12091.12    554.53 o 
  20   4   8      103.74     -162.14    310.49 o 
  22   4   8     4532.20     4216.96    469.49 o 
  24   4   8       33.67     -429.55    297.02 o 
  26   4   8     2641.26     2733.45    573.46 o 
 -31   5   8      384.74      587.18    418.58 o 
 -29   5   8     1010.99     1262.32    460.06 o 
 -27   5   8      657.16      591.92    470.86 o 
 -25   5   8      162.42      339.98    249.84 o 
 -23   5   8     3435.35     4529.10    642.64 o 
 -21   5   8      424.70      307.32    229.36 o 
 -19   5   8     1450.46     1363.71    275.79 o 
 -17   5   8     1146.47     1472.85    473.05 o 
 -15   5   8       61.41     -182.77    151.31 o 
 -13   5   8      889.33      887.14    177.74 o 
 -11   5   8      497.38      345.99    142.84 o 
  -9   5   8        9.38      -59.03    118.22 o 
  -7   5   8     2435.03     2733.49    212.01 o 
  -5   5   8     1514.53     1486.42    158.30 o 
  -3   5   8     1319.05     1510.16    192.91 o 
  -1   5   8    10612.09    10101.17    341.31 o 
   1   5   8       83.97      -89.89    119.35 o 
   3   5   8     1401.49     1693.99    240.09 o 
   5   5   8     2247.48     2693.87    255.53 o 
   7   5   8     1161.65     1349.50    229.60 o 
   9   5   8      146.62     -112.09    119.43 o 
  11   5   8      490.15      244.82    152.13 o 
  13   5   8        5.19     -193.99    129.33 o 
  15   5   8      211.74      110.14    220.51 o 
  17   5   8       59.35     -117.83    212.58 o 
  19   5   8       61.35     -123.58    221.18 o 
  21   5   8        7.45     -197.32    242.35 o 
  23   5   8      743.47      531.31    311.81 o 
  25   5   8      107.63     -241.29    318.25 o 
 -30   6   8     4735.39     6772.04    805.60 o 
 -28   6   8     3755.50     4340.66    651.09 o 
 -26   6   8     4444.54     5842.83    725.33 o 
 -24   6   8    10867.27    11022.04    879.62 o 
 -22   6   8     1805.76     1783.22    326.69 o 
 -20   6   8    14733.73    13465.45    567.31 o 
 -18   6   8     3717.85     4017.01    755.85 o 
 -16   6   8    28713.87    30738.49    803.89 o 
 -14   6   8     1051.85      867.82    238.84 o 
 -12   6   8    43548.45    43813.19    702.72 o 
 -10   6   8     2180.67     2076.43    226.01 o 
  -8   6   8    21690.99    21263.45    496.19 o 
  -6   6   8     3072.64     3308.33    271.60 o 
  -4   6   8    13299.40    13156.15    407.43 o 
  -2   6   8     5564.62     5874.79    336.46 o 
   0   6   8    34941.31    34596.05    675.02 o 
   2   6   8     9108.98    10002.18    379.94 o 
   4   6   8    18421.69    18316.59    503.91 o 
   6   6   8    12173.14    11862.56    507.91 o 
   8   6   8      904.27      662.43    192.12 o 
  10   6   8    20104.49    19880.88    505.37 o 
  12   6   8      628.62      372.32    178.11 o 
  14   6   8     3374.76     3215.06    346.27 o 
  16   6   8       36.91     -177.52    180.74 o 
  18   6   8     7622.97     9181.20    601.21 o 
  20   6   8       31.55     -151.70    252.62 o 
  22   6   8     4392.56     4851.76    548.03 o 
  24   6   8     1002.91      570.81    327.62 o 
 -27   7   8     1646.65     1849.67    507.90 o 
 -25   7   8       39.18      226.76    282.71 o 
 -23   7   8       15.49     -165.05    245.03 o 
 -21   7   8       33.06      -14.25    248.02 o 
 -19   7   8       15.05     -264.01    202.98 o 
 -17   7   8        8.25      123.54    282.15 o 
 -15   7   8        4.21     -220.50    220.79 o 
 -13   7   8      765.46      210.30    282.92 o 
 -11   7   8      445.43      263.75    198.70 o 
  -9   7   8     5588.05     6399.37    453.44 o 
  -7   7   8       26.34       64.75    186.08 o 
  -5   7   8     6242.05     7664.47    803.49 o 
  -3   7   8      679.20      818.87    210.18 o 
  -1   7   8      870.02      928.99    239.91 o 
   1   7   8       76.83       43.25    167.02 o 
   3   7   8     1448.47     1316.74    294.89 o 
   5   7   8        3.18     -206.23    156.16 o 
   7   7   8       14.76     -244.74    163.16 o 
   9   7   8     2304.20     2286.90    298.08 o 
  11   7   8      193.96      -61.39    188.94 o 
  13   7   8     4103.52     4414.44    410.99 o 
  15   7   8     1467.83     1188.05    287.56 o 
  17   7   8      407.42      573.25    250.80 o 
  19   7   8     1014.01      608.61    271.33 o 
  21   7   8      360.28       60.77    298.43 o 
 -22   8   8     1409.40      939.12    560.10 o 
 -20   8   8     4890.23     6614.13    718.20 o 
 -18   8   8       58.51      433.27    330.79 o 
 -16   8   8     7919.55    10032.11    857.18 o 
 -14   8   8       81.86     -195.71    280.07 o 
 -12   8   8     3334.53     4353.56    804.12 o 
 -10   8   8     1602.62     1453.09    304.26 o 
  -8   8   8    12964.41    15066.47    941.94 o 
  -6   8   8     2070.69     2137.96    346.91 o 
  -4   8   8    26987.43    29570.92   1587.35 o 
  -2   8   8     1745.19     2372.11    362.46 o 
   0   8   8    10124.80    10437.47    447.44 o 
   2   8   8     1994.69     2589.06    320.86 o 
   4   8   8     3431.27     3654.37    368.32 o 
   6   8   8     4753.46     5225.49    419.89 o 
   8   8   8     3707.36     3165.79    354.95 o 
  10   8   8     9581.12    10371.62    486.83 o 
  12   8   8      343.58      416.85    271.92 o 
  14   8   8    10334.48    11458.03    636.87 o 
  16   8   8      478.85      200.22    297.85 o 
  18   8   8     3211.17     2978.94    394.37 o 
 -19   9   8     1156.03      834.63    537.06 o 
 -17   9   8       54.15     -116.82    445.22 o 
 -15   9   8      202.37      -14.60    475.40 o 
 -13   9   8      171.96       39.65    331.32 o 
 -11   9   8        2.15      246.62    467.94 o 
  -9   9   8      103.14     -245.75    255.24 o 
  -7   9   8      214.52      170.85    252.98 o 
  -5   9   8     1135.86     1255.88    563.77 o 
  -3   9   8       95.22     -170.87    246.96 o 
  -1   9   8     1706.89     1687.03    423.06 o 
   1   9   8        9.86     -112.08    272.37 o 
   3   9   8      125.01     -280.57    269.50 o 
   5   9   8       26.41     -219.70    225.29 o 
   7   9   8     1105.06     1066.46    291.59 o 
   9   9   8      233.39       89.34    247.81 o 
  11   9   8     1526.74     1605.32    390.95 o 
  13   9   8        1.12     -387.34    258.22 o 
 -10  10   8       81.43       36.02    508.50 o 
  -8  10   8     3724.47     5821.74    622.43 o 
  -6  10   8     1148.99     1505.83    424.40 o 
  -4  10   8     2399.76     2780.45    502.42 o 
  -2  10   8     1509.04     2446.81    610.89 o 
   0  10   8     3342.48     3788.90    704.90 o 
   2  10   8     1967.12     3048.15    699.76 o 
   4  10   8     2165.23     2349.20    664.74 o 
 -35   1   9     5515.63     5838.39   1117.11 o 
 -33   1   9     1750.74     1606.53    466.75 o 
 -31   1   9     3449.32     3050.92    686.49 o 
 -29   1   9     9022.32     9512.30    810.81 o 
 -27   1   9     2476.11     1923.24    435.57 o 
 -25   1   9    15594.94    15940.96    745.93 o 
 -23   1   9     1620.82     1240.63    342.88 o 
 -21   1   9    17212.86    16554.33    700.75 o 
 -19   1   9     3276.97     3127.92    580.31 o 
 -17   1   9    32496.73    32200.37    508.58 o 
 -15   1   9      665.71      507.29    118.99 o 
 -13   1   9    48122.80    48188.50    941.59 o 
 -11   1   9     5035.50     4811.18    239.79 o 
  -9   1   9    50036.42    48570.35    640.24 o 
  -7   1   9     6800.82     6714.41    259.89 o 
  -5   1   9    34693.90    34050.60   1097.19 o 
  -3   1   9    87240.55    84712.38    993.40 o 
  -1   1   9    97704.31    98683.33   1203.52 o 
   1   1   9    41984.01    41643.42    853.50 o 
   3   1   9     7456.61     7085.67    313.40 o 
   5   1   9    30437.26    29407.23    446.26 o 
   7   1   9     2938.79     2953.05    182.91 o 
   9   1   9    19663.92    19662.23    363.39 o 
  11   1   9     5178.16     4913.57    226.23 o 
  13   1   9    52873.93    54440.66    670.43 o 
  15   1   9     2852.83     3177.84    232.24 o 
  17   1   9    47059.82    46905.81    661.87 o 
  19   1   9      483.58      481.26    182.37 o 
  21   1   9     8883.32     8831.06    501.52 o 
  23   1   9     2967.85     3823.87    450.79 o 
  25   1   9     3224.66     3740.51    579.20 o 
  27   1   9      561.45      359.80    403.36 o 
  29   1   9     2076.00     3568.90    867.08 o 
 -34   2   9        5.75     -320.75    358.60 o 
 -32   2   9      219.72      280.03    363.32 o 
 -30   2   9       26.92     -236.48    265.93 o 
 -28   2   9     3782.39     4683.33    668.64 o 
 -26   2   9       65.03      176.43    267.88 o 
 -24   2   9      158.07      -73.12    241.83 o 
 -22   2   9     1667.12     2391.37    419.91 o 
 -20   2   9      854.19      755.31    201.33 o 
 -18   2   9       10.29      -96.61    116.12 o 
 -16   2   9        0.70      -24.89    102.69 o 
 -14   2   9     2192.68     2238.22    197.19 o 
 -12   2   9     3021.98     2259.19    310.81 o 
 -10   2   9    11748.37    11803.60    312.47 o 
  -8   2   9      663.41      885.72    272.79 o 
  -6   2   9     9171.68     8559.34    281.12 o 
  -4   2   9    51328.53    56299.07   1082.61 o 
  -2   2   9    10154.24    10272.08    261.28 o 
   0   2   9    29687.74    31199.58    457.75 o 
   2   2   9      851.69      709.91    163.12 o 
   4   2   9     5549.32     5784.62    417.77 o 
   6   2   9     1038.58      941.83    164.10 o 
   8   2   9     2783.51     3050.44    190.36 o 
  10   2   9      358.89      209.47    113.73 o 
  12   2   9      370.74      171.14    118.19 o 
  14   2   9     1399.97      968.60    175.66 o 
  16   2   9      288.54      192.82    138.12 o 
  18   2   9     1304.38      909.67    282.76 o 
  20   2   9      794.57     1017.81    288.76 o 
  22   2   9      755.60      942.96    384.06 o 
  24   2   9        0.07     -224.90    322.30 o 
  26   2   9      113.17      481.60    381.80 o 
  28   2   9      130.53      104.02    366.92 o 
 -33   3   9      656.63      645.68    413.27 o 
 -31   3   9     5512.12     5092.02    798.28 o 
 -29   3   9     2515.57     2526.80    506.62 o 
 -27   3   9    13285.59    11941.90    707.08 o 
 -25   3   9     7908.73     8508.02    721.39 o 
 -23   3   9     8330.98     8222.07    413.53 o 
 -21   3   9    30728.91    30817.51   1008.34 o 
 -19   3   9      953.61      517.15    199.30 o 
 -17   3   9    23057.41    22082.83    590.59 o 
 -15   3   9     1249.32     1310.22    172.64 o 
 -13   3   9    54160.67    54381.11    933.56 o 
 -11   3   9       77.93       71.65    106.65 o 
  -9   3   9    70815.86    69953.02    925.09 o 
  -7   3   9     7587.18     6657.89    375.78 o 
  -5   3   9    51993.65    51515.22    732.60 o 
  -3   3   9    10365.55     9696.76    243.42 o 
  -1   3   9    38774.52    39175.50    879.36 o 
   1   3   9     6561.19     5956.37    303.55 o 
   3   3   9    28239.30    27698.37    793.26 o 
   5   3   9    35011.38    34218.69    717.73 o 
   7   3   9     4847.08     4547.02    304.47 o 
   9   3   9    51651.10    51688.20    815.79 o 
  11   3   9     1644.47     1433.50    215.72 o 
  13   3   9    21664.91    21510.54    543.15 o 
  15   3   9     3186.72     2595.30    286.68 o 
  17   3   9    14541.65    14904.16    591.78 o 
  19   3   9     1126.63      931.14    279.51 o 
  21   3   9     9007.06     9659.94    541.15 o 
  23   3   9      224.13     -161.46    318.90 o 
  25   3   9     6885.55    11131.53    916.06 o 
  27   3   9     2927.62     3752.07   1317.65 o 
 -32   4   9      278.98     -261.83    359.69 o 
 -30   4   9      241.23     -231.97    314.09 o 
 -28   4   9     2081.09     2876.15    538.95 o 
 -26   4   9      720.99      867.62    379.23 o 
 -24   4   9     1342.73     1444.21    300.43 o 
 -22   4   9      249.45      530.38    235.21 o 
 -20   4   9        0.25     -219.95    153.96 o 
 -18   4   9       37.77     -148.94    159.66 o 
 -16   4   9       40.76      -90.31    146.13 o 
 -14   4   9      205.15      280.65    138.88 o 
 -12   4   9    10506.27    10416.05    330.62 o 
 -10   4   9     3072.50     3507.15    278.69 o 
  -8   4   9     9033.38     9268.41    331.40 o 
  -6   4   9    10569.52    10796.06    304.37 o 
  -4   4   9     1632.23     1415.13    149.97 o 
  -2   4   9      368.18      221.64    149.31 o 
   0   4   9     1414.15     1020.57    205.61 o 
   2   4   9     2625.84     2241.68    265.41 o 
   4   4   9     4168.57     4777.77    365.17 o 
   6   4   9     7215.68     7094.12    670.89 o 
   8   4   9     5420.45     5137.74    343.60 o 
  10   4   9     1270.52     1141.81    219.71 o 
  12   4   9      625.29      808.99    212.93 o 
  14   4   9      201.89      150.05    171.57 o 
  16   4   9      676.25      223.45    231.37 o 
  18   4   9      155.67      -64.59    209.63 o 
  20   4   9      132.52     -229.69    223.64 o 
  22   4   9     1368.94     1467.84    360.44 o 
  24   4   9      572.22      361.45    351.87 o 
  26   4   9      118.75     -203.33    363.54 o 
 -31   5   9     3128.72     2528.93    573.64 o 
 -29   5   9     7028.89     9446.28    872.21 o 
 -27   5   9     5071.57     3949.75   1082.87 o 
 -25   5   9    15808.49    15544.56    632.42 o 
 -23   5   9     2820.90     2342.70    354.32 o 
 -21   5   9    32532.88    31202.03    828.91 o 
 -19   5   9     4905.75     5902.23    813.24 o 
 -17   5   9    41371.24    40456.65   1192.27 o 
 -15   5   9     1522.50     1419.01    265.40 o 
 -13   5   9    16850.57    16677.83    442.06 o 
 -11   5   9     2494.42     2311.68    263.70 o 
  -9   5   9    48368.79    48310.64    824.69 o 
  -7   5   9     5630.91     5914.87    320.40 o 
  -5   5   9    38995.51    37510.46    648.59 o 
  -3   5   9    20408.74    21271.08    494.52 o 
  -1   5   9    23226.04    23361.46    523.65 o 
   1   5   9    26523.51    27683.44    715.36 o 
   3   5   9     1420.42     1573.96    214.31 o 
   5   5   9    23395.94    22810.15    543.56 o 
   7   5   9     4878.94     4677.03    332.07 o 
   9   5   9     8722.28     8521.81    327.34 o 
  11   5   9     4566.90     4716.86    356.79 o 
  13   5   9    11984.47    11765.34    445.63 o 
  15   5   9        3.19     -230.36    206.55 o 
  17   5   9     7906.85     8445.56    520.80 o 
  19   5   9     2171.87     1789.74    380.20 o 
  21   5   9     8190.13     9073.71    683.21 o 
  23   5   9      748.63      790.78    337.96 o 
  25   5   9     2716.57     3032.17    644.29 o 
 -30   6   9       16.26      -56.45    366.57 o 
 -28   6   9      716.36     -187.38    341.35 o 
 -26   6   9       28.39      -94.85    334.18 o 
 -24   6   9      137.34      150.71    252.81 o 
 -22   6   9      192.95      238.02    246.60 o 
 -20   6   9      588.43      684.88    266.71 o 
 -18   6   9     1168.55     1312.27    411.11 o 
 -16   6   9     3478.79     3650.66    385.66 o 
 -14   6   9      643.21      273.76    204.11 o 
 -12   6   9     3472.76     4246.23    339.88 o 
 -10   6   9      257.02       14.17    167.14 o 
  -8   6   9      148.94       59.71    152.10 o 
  -6   6   9      710.18      916.29    193.05 o 
  -4   6   9       10.99      -84.79    145.71 o 
  -2   6   9      983.74      997.63    199.74 o 
   0   6   9     1512.00     2006.36    249.90 o 
   2   6   9      799.51      897.39    204.67 o 
   4   6   9      292.38      153.49    164.61 o 
   6   6   9       46.64      -10.34    154.25 o 
   8   6   9     1700.26     1305.45    234.89 o 
  10   6   9      188.24       28.02    249.13 o 
  12   6   9     2475.14     2199.16    259.90 o 
  14   6   9     2093.45     2553.91    396.82 o 
  16   6   9     2489.66     2502.19    410.26 o 
  18   6   9      307.23     -167.25    257.23 o 
  20   6   9       13.19     -371.47    247.65 o 
  22   6   9        0.72     -226.53    276.30 o 
 -27   7   9     1704.75     1148.17    477.37 o 
 -25   7   9     1577.40     1911.71    385.00 o 
 -23   7   9     1225.35      874.77    320.80 o 
 -21   7   9     6459.50     8049.94    753.41 o 
 -19   7   9      924.26      524.47    749.61 o 
 -17   7   9     5491.58     6827.89    671.14 o 
 -15   7   9     1650.55     1336.20    523.91 o 
 -13   7   9     6510.64     8504.91    734.56 o 
 -11   7   9      233.13        0.20    183.92 o 
  -9   7   9    20967.17    20671.45    628.46 o 
  -7   7   9       63.19      -56.45    192.31 o 
  -5   7   9    30827.34    32344.66    802.00 o 
  -3   7   9     4303.59     4879.14    358.23 o 
  -1   7   9    19756.40    20728.65   1230.49 o 
   1   7   9     2367.60     2833.43    393.91 o 
   3   7   9    10459.06     9634.20    405.19 o 
   5   7   9     2567.84     3322.85    335.67 o 
   7   7   9     2989.27     2587.29    301.97 o 
   9   7   9    12360.47    12903.99    486.72 o 
  11   7   9      825.35      379.89    205.05 o 
  13   7   9    11550.67    11007.63    663.11 o 
  15   7   9      512.88      600.63    273.80 o 
  17   7   9     9923.45    11770.91    735.08 o 
  19   7   9        8.09     -330.74    260.73 o 
 -22   8   9      104.98       97.56    345.87 o 
 -20   8   9     1003.33      951.33    393.05 o 
 -18   8   9      758.26     1065.19    416.05 o 
 -16   8   9      955.70      951.19    445.87 o 
 -14   8   9     1458.64     1106.97    407.50 o 
 -12   8   9      149.01      -56.14    386.81 o 
 -10   8   9     2594.88     2639.68    360.07 o 
  -8   8   9       21.11       55.26    206.46 o 
  -6   8   9     2119.29     1813.92    316.46 o 
  -4   8   9       61.94       -6.13    233.93 o 
  -2   8   9     1290.16     1651.50    377.03 o 
   0   8   9       14.19     -158.75    183.39 o 
   2   8   9     1334.16     1426.06    273.91 o 
   4   8   9      962.43     1213.92    264.48 o 
   6   8   9      894.13      567.40    247.68 o 
   8   8   9      934.91     1330.76    275.63 o 
  10   8   9      879.03      579.32    249.71 o 
  12   8   9      601.22      514.55    305.80 o 
  14   8   9       90.69      -88.48    293.66 o 
  16   8   9      708.41      675.72    396.48 o 
 -17   9   9     3052.45     2840.72    775.89 o 
 -15   9   9        0.81      221.37    346.95 o 
 -13   9   9     6666.55     7738.84   1001.42 o 
 -11   9   9       53.48      211.25    465.34 o 
  -9   9   9     3874.51     4747.57    487.99 o 
  -7   9   9     1746.67     1586.74    454.58 o 
  -5   9   9     1931.24     2121.07    399.58 o 
  -3   9   9     3182.58     4478.50    651.97 o 
  -1   9   9     4681.58     6165.55   1322.54 o 
   1   9   9     3557.51     4242.26    694.19 o 
   3   9   9     2425.24     3218.56    479.31 o 
   5   9   9     7024.14     8973.24   1065.81 o 
   7   9   9     1278.28      977.37    281.52 o 
   9   9   9     4296.25     4820.14    457.61 o 
  11   9   9      200.95     -344.75    288.76 o 
  -8  10   9       92.19     -379.97    298.65 o 
  -6  10   9      802.09      426.98    340.98 o 
  -4  10   9      165.72      -61.84    335.49 o 
  -2  10   9      430.51      304.22    360.36 o 
   0  10   9       14.75     -162.03    326.96 o 
   2  10   9     1301.17     1315.95    515.27 o 
 -36   0  10     2620.03     3152.57    861.24 o 
 -34   0  10     3636.75     3728.89    892.71 o 
 -32   0  10      148.26     -134.67    421.53 o 
 -30   0  10     1235.90      646.74    494.55 o 
 -28   0  10      329.73     -349.49    346.25 o 
 -26   0  10     5571.39     4580.06    810.61 o 
 -24   0  10    17872.83    19358.99   1121.81 o 
 -22   0  10    40682.27    39577.59   1568.66 o 
 -20   0  10    18520.15    18550.32   1018.30 o 
 -18   0  10    37922.38    35477.53    787.85 o 
 -16   0  10     5312.42     4855.83    358.25 o 
 -14   0  10    59755.69    58621.14   1047.72 o 
 -12   0  10     6206.43     6155.56    332.15 o 
 -10   0  10    17862.74    17107.61    528.90 o 
  -8   0  10     9138.96     9082.65    394.32 o 
  -6   0  10   127464.38   130325.82   1734.52 o 
  -4   0  10    15663.38    12966.57    705.15 o 
  -2   0  10    41494.44    39652.23   1253.89 o 
   0   0  10    56939.49    58648.41   1584.56 o 
   2   0  10     8784.60     8267.74    599.04 o 
   4   0  10    73496.18    76781.04   1376.20 o 
   6   0  10    57121.17    55060.57    885.40 o 
   8   0  10    85369.32    89386.05   1214.23 o 
  10   0  10     4741.50     5002.09    329.67 o 
  12   0  10    63846.22    66520.10   1080.85 o 
  14   0  10     4280.92     4467.52    524.61 o 
  16   0  10    22051.46    22407.51    653.61 o 
  18   0  10     5091.57     6006.04    494.89 o 
  20   0  10     7893.46     7624.03    584.40 o 
  22   0  10      777.01      665.96    556.04 o 
  24   0  10    10492.94    10842.61    687.91 o 
  26   0  10      114.34      276.80    471.51 o 
 -35   1  10        0.08     -277.01    359.09 o 
 -33   1  10       76.73     -395.07    268.79 o 
 -31   1  10      131.23      -37.28    308.44 o 
 -29   1  10      100.64       42.68    287.13 o 
 -27   1  10       29.66     -221.27    249.09 o 
 -25   1  10      256.27      432.79    277.40 o 
 -23   1  10      803.46     1021.70    324.08 o 
 -21   1  10       12.05     -346.36    237.21 o 
 -19   1  10      840.86      738.15    278.69 o 
 -17   1  10      726.99      519.44    128.18 o 
 -15   1  10    10243.61    10523.68    340.32 o 
 -13   1  10      885.43      744.90    132.82 o 
 -11   1  10     4851.60     4880.55    216.94 o 
  -9   1  10     1875.50     1810.00    174.65 o 
  -7   1  10       13.63     -106.27     96.63 o 
  -5   1  10    15183.81    15811.86    407.85 o 
  -3   1  10    61125.61    60032.56   1485.91 o 
  -1   1  10     1712.86     2512.62    302.57 o 
   1   1  10     4646.29     4209.83    317.30 o 
   3   1  10     5148.12     4793.47    317.37 o 
   5   1  10     7440.13     7019.26    338.22 o 
   7   1  10      261.98      119.10     99.63 o 
   9   1  10      120.71       27.87    100.77 o 
  11   1  10      435.22      412.28    129.50 o 
  13   1  10     2856.58     2617.42    215.95 o 
  15   1  10     2971.87     3364.37    247.81 o 
  17   1  10      600.18      455.74    164.54 o 
  19   1  10      436.99      101.91    174.15 o 
  21   1  10      831.39      986.81    291.03 o 
  23   1  10      285.58      165.74    334.40 o 
  25   1  10      469.95     -478.71    319.14 o 
  27   1  10        0.31     -439.58    326.99 o 
 -34   2  10     1005.07      468.57    397.27 o 
 -32   2  10     5655.10     6514.87    827.33 o 
 -30   2  10     5649.85     6188.23   1217.22 o 
 -28   2  10     3482.71     3954.21    546.66 o 
 -26   2  10    10253.75    10442.36    637.01 o 
 -24   2  10      174.51       46.18    257.47 o 
 -22   2  10    22088.50    21574.43    835.55 o 
 -20   2  10      206.36     -158.02    136.68 o 
 -18   2  10    42544.94    42006.24   1032.48 o 
 -16   2  10     2499.48     2712.77    408.22 o 
 -14   2  10    43018.12    40218.98    625.92 o 
 -12   2  10      103.23       11.78    102.42 o 
 -10   2  10    12250.20    10952.83    311.83 o 
  -8   2  10    39472.23    39423.88    658.25 o 
  -6   2  10    12336.25    12246.93    407.05 o 
  -4   2  10    62526.45    65183.57    914.31 o 
  -2   2  10    91158.38    94039.73   1743.51 o 
   0   2  10    16823.68    15952.65    468.49 o 
   2   2  10    55373.41    56261.00    921.13 o 
   4   2  10    83980.39    84292.43   1188.69 o 
   6   2  10    11046.87    11150.48    361.43 o 
   8   2  10    36926.79    35805.06    538.75 o 
  10   2  10      592.30      405.50    144.78 o 
  12   2  10    19546.08    18653.71    420.20 o 
  14   2  10      144.29     -154.44    131.95 o 
  16   2  10    20184.76    20374.79    493.23 o 
  18   2  10        4.41     -150.68    198.44 o 
  20   2  10    14873.99    15010.43    608.02 o 
  22   2  10     2637.14     3639.39    663.13 o 
  24   2  10     4530.42     5625.46   1393.26 o 
  26   2  10     4013.52     4319.50    629.23 o 
  28   2  10      382.25      674.22    439.25 o 
 -33   3  10      946.43      563.86    409.25 o 
 -31   3  10      258.00      413.17    348.51 o 
 -29   3  10      299.18      301.16    347.82 o 
 -27   3  10       32.63      122.58    305.05 o 
 -25   3  10      101.83      110.75    254.49 o 
 -23   3  10      292.32     -179.31    177.19 o 
 -21   3  10        0.82      -94.84    166.63 o 
 -19   3  10     1232.75      788.51    223.77 o 
 -17   3  10      196.07      199.45    165.35 o 
 -15   3  10       12.96       13.82    122.72 o 
 -13   3  10       60.13       -2.16    106.97 o 
 -11   3  10      582.88      599.28    143.86 o 
  -9   3  10     3117.23     3326.41    269.12 o 
  -7   3  10     1487.49     1786.63    194.61 o 
  -5   3  10      295.77      125.71    106.01 o 
  -3   3  10       53.80      -51.99     77.20 o 
  -1   3  10       82.87       49.10    130.74 o 
   1   3  10     1278.31     1539.97    229.80 o 
   3   3  10        2.20     -164.74    132.73 o 
   5   3  10      497.81      233.00    169.23 o 
   7   3  10      174.60       74.51    133.62 o 
   9   3  10      580.81      364.14    168.78 o 
  11   3  10     4970.35     5514.70    457.75 o 
  13   3  10     1245.97     1073.98    226.58 o 
  15   3  10     1731.60     1318.57    232.26 o 
  17   3  10      283.21      154.52    221.86 o 
  19   3  10       75.59       10.39    238.13 o 
  21   3  10       33.57     -100.08    257.65 o 
  23   3  10        0.61      -21.11    332.29 o 
  25   3  10        8.88     -201.39    325.55 o 
  27   3  10        1.29     -344.83    372.64 o 
 -32   4  10     6761.08     8071.61   1031.76 o 
 -30   4  10     4584.94     3903.58    977.25 o 
 -28   4  10     7026.24     6958.18    749.85 o 
 -26   4  10    14753.87    15829.28    813.65 o 
 -24   4  10     2969.32     2959.88    379.48 o 
 -22   4  10    28617.22    27662.05    759.37 o 
 -20   4  10     4878.33     5760.71    670.53 o 
 -18   4  10    23701.10    23164.12    659.72 o 
 -16   4  10     1349.63     1088.91    242.01 o 
 -14   4  10    47931.44    48664.43    753.61 o 
 -12   4  10        2.45      -13.87    116.50 o 
 -10   4  10    67829.45    68041.04    978.37 o 
  -8   4  10     1492.09     1245.25    190.67 o 
  -6   4  10    30412.48    29696.55    563.68 o 
  -4   4  10    12376.31    11972.78    294.84 o 
  -2   4  10    16231.57    15783.15    498.20 o 
   0   4  10    30044.07    30199.26    711.06 o 
   2   4  10    12403.17    12200.81    458.01 o 
   4   4  10    15566.15    14495.27    621.29 o 
   6   4  10     3783.61     3136.92    325.29 o 
   8   4  10    11589.35    10866.30    401.22 o 
  10   4  10     1627.35     1567.36    292.60 o 
  12   4  10    18506.96    18403.80    536.61 o 
  14   4  10      580.94      298.23    186.03 o 
  16   4  10     7414.55     8186.02    578.59 o 
  18   4  10      605.07      464.37    262.43 o 
  20   4  10     9466.47    10104.46    557.08 o 
  22   4  10      898.94      -83.20    440.91 o 
  24   4  10     5517.38     7073.24    817.17 o 
  26   4  10      760.73      425.65    413.25 o 
 -31   5  10       88.17     -103.09    454.14 o 
 -29   5  10      937.47      206.64    368.76 o 
 -27   5  10      626.85      405.48    378.17 o 
 -25   5  10      560.97      529.59    263.44 o 
 -23   5  10       50.49      109.85    208.30 o 
 -21   5  10     1312.74     1746.49    334.78 o 
 -19   5  10     1080.11     1140.44    278.08 o 
 -17   5  10     7867.02     7790.21    812.79 o 
 -15   5  10     1142.24      863.14    241.90 o 
 -13   5  10     5075.02     5133.95    310.99 o 
 -11   5  10     1338.69     1186.29    217.58 o 
  -9   5  10     4602.26     4251.40    360.08 o 
  -7   5  10      406.30      347.91    225.21 o 
  -5   5  10     2586.23     3296.70    325.33 o 
  -3   5  10        1.83     -197.53    140.56 o 
  -1   5  10     1458.34     1272.59    244.46 o 
   1   5  10     2710.41     3037.05    328.20 o 
   3   5  10        2.70     -219.72    146.48 o 
   5   5  10     2700.20     2993.40    345.47 o 
   7   5  10     1042.12     1852.79    293.55 o 
   9   5  10       30.77      -99.49    176.66 o 
  11   5  10     1200.46      961.36    229.49 o 
  13   5  10      607.59      609.92    209.54 o 
  15   5  10      902.37      773.98    272.71 o 
  17   5  10      176.38      141.74    265.12 o 
  19   5  10      260.64     -136.85    243.81 o 
  21   5  10      294.57      180.94    329.55 o 
  23   5  10      816.63      782.30    349.76 o 
 -28   6  10     1155.23      761.86    455.78 o 
 -26   6  10     5985.91     6420.30    722.20 o 
 -24   6  10     4939.59     5948.96    633.88 o 
 -22   6  10    11916.60    11932.28    558.40 o 
 -20   6  10     3674.30     3648.98    564.18 o 
 -18   6  10    16801.34    17404.03    630.71 o 
 -16   6  10       44.31       32.59    201.69 o 
 -14   6  10    13142.56    12761.91    676.84 o 
 -12   6  10      485.57      552.61    266.81 o 
 -10   6  10     5380.12     6337.04    935.39 o 
  -8   6  10     8281.02     9109.41    398.32 o 
  -6   6  10    13797.53    14065.23    435.09 o 
  -4   6  10     9685.66     9366.31    368.32 o 
  -2   6  10    11914.86    11267.10    405.24 o 
   0   6  10    13534.15    12922.73    437.23 o 
   2   6  10     8826.50     8316.43    364.21 o 
   4   6  10     8168.13     7797.82    358.02 o 
   6   6  10     7525.41     6656.10    389.98 o 
   8   6  10     5162.71     4894.48    372.39 o 
  10   6  10      392.51      118.75    216.07 o 
  12   6  10    11056.87    11111.09    467.12 o 
  14   6  10      580.37      629.07    303.42 o 
  16   6  10     7108.19     7072.60    608.89 o 
  18   6  10      461.14      -22.50    275.87 o 
  20   6  10     2416.83     2263.88    591.13 o 
  22   6  10       70.99     -204.59    283.38 o 
 -27   7  10        4.81     -390.34    361.64 o 
 -25   7  10     1869.86     1914.17    642.20 o 
 -23   7  10      988.59      933.78    396.33 o 
 -21   7  10     2334.17     2869.44    518.42 o 
 -19   7  10     3382.59     4659.65    596.45 o 
 -17   7  10       15.99     -414.45    276.30 o 
 -15   7  10      790.15      751.68    332.59 o 
 -13   7  10      114.20      533.81    397.19 o 
 -11   7  10     1408.39     1446.76    272.12 o 
  -9   7  10    13536.32    13567.03    516.58 o 
  -7   7  10     1046.65     1153.37    269.96 o 
  -5   7  10      713.95      545.49    206.22 o 
  -3   7  10     4639.16     4737.65    367.58 o 
  -1   7  10     2273.35     2204.90    285.13 o 
   1   7  10      874.30      775.92    222.98 o 
   3   7  10       11.30     -150.50    165.36 o 
   5   7  10        5.30      -78.17    163.75 o 
   7   7  10      103.53      301.46    198.92 o 
   9   7  10     2796.64     3479.60    358.36 o 
  11   7  10       22.14      310.45    233.25 o 
  13   7  10     1901.67     1944.16    484.21 o 
  15   7  10      587.31      573.36    302.45 o 
  17   7  10       55.51     -218.58    271.74 o 
  19   7  10      473.19       75.89    300.87 o 
 -22   8  10     4874.17     6158.53    737.76 o 
 -20   8  10      706.87     1236.66    425.74 o 
 -18   8  10     5846.60     6698.35   1225.49 o 
 -16   8  10      170.98       30.95    326.45 o 
 -14   8  10    12459.97    12134.83    741.93 o 
 -12   8  10      659.41      973.19    539.98 o 
 -10   8  10     9720.91    10281.81    516.88 o 
  -8   8  10      154.86        4.94    212.01 o 
  -6   8  10     5648.36     6888.43   1505.22 o 
  -4   8  10     1223.01      725.77    282.93 o 
  -2   8  10     7725.72     9524.41    757.02 o 
   0   8  10     3681.21     4585.05    411.13 o 
   2   8  10     7237.71     8211.81    503.54 o 
   4   8  10     9240.49    11176.73    655.27 o 
   6   8  10     1322.55     1308.53    267.61 o 
   8   8  10     8643.67     9520.17    539.03 o 
  10   8  10      249.66      144.53    224.44 o 
  12   8  10     4916.76     5636.00    553.04 o 
  14   8  10       72.98     -361.58    277.42 o 
 -17   9  10     1213.71     1218.74    468.75 o 
 -15   9  10       30.39      135.85    348.44 o 
 -13   9  10      865.78     1147.73    420.95 o 
 -11   9  10      435.04      -92.48    443.60 o 
  -9   9  10      322.98      450.07    287.52 o 
  -7   9  10     2592.32     2871.14    419.06 o 
  -5   9  10       57.29     -167.76    255.72 o 
  -3   9  10     2157.74     3544.22    562.49 o 
  -1   9  10       31.64       80.26    271.55 o 
   1   9  10     3041.96     3692.84    601.80 o 
   3   9  10      183.17     -116.76    257.36 o 
   5   9  10     1629.15     2101.34    340.74 o 
   7   9  10       39.79        7.01    242.54 o 
   9   9  10      508.63      270.62    265.29 o 
 -35   1  11     1627.93     1301.73    747.17 o 
 -33   1  11     5637.84     4691.17    880.06 o 
 -31   1  11     1933.36     1745.10    452.60 o 
 -29   1  11     2167.91     1437.07    695.09 o 
 -27   1  11    18996.21    16630.24    807.54 o 
 -25   1  11     2855.69     2754.08    662.48 o 
 -23   1  11    32884.48    31729.22   1491.91 o 
 -21   1  11      692.46      892.63    299.54 o 
 -19   1  11    22199.87    21897.90    670.25 o 
 -17   1  11        0.14     -120.26     96.87 o 
 -15   1  11    28237.19    28078.58    518.20 o 
 -13   1  11     1448.84     1403.85    198.55 o 
 -11   1  11    39579.20    38848.63    616.13 o 
  -9   1  11    18393.63    18923.34    416.29 o 
  -7   1  11    59012.73    57247.43   1402.05 o 
  -5   1  11    56710.22    58926.40   2305.97 o 
  -3   1  11    60082.38    64066.79   2817.35 o 
  -1   1  11    90264.70    90328.27   2160.39 o 
   1   1  11    27554.70    27009.39    640.27 o 
   3   1  11    55779.31    55904.30    959.73 o 
   5   1  11    15870.08    15610.10    509.23 o 
   7   1  11    41314.63    41175.92    555.57 o 
   9   1  11     5070.87     4915.57    244.20 o 
  11   1  11    21171.17    21185.47    424.96 o 
  13   1  11       48.36        4.52    127.66 o 
  15   1  11    22770.08    22673.24    502.96 o 
  17   1  11     1339.50      978.97    195.19 o 
  19   1  11    17138.57    17629.48    557.66 o 
  21   1  11     1893.44     2207.45    675.13 o 
  23   1  11     8615.25     9265.67    728.35 o 
  25   1  11     2539.44     2793.69    547.47 o 
  27   1  11     3086.74     3775.58    844.85 o 
 -34   2  11      315.63      129.06    365.39 o 
 -32   2  11       13.04     -372.49    301.36 o 
 -30   2  11      617.71     -124.72    313.09 o 
 -28   2  11      466.37      230.43    307.91 o 
 -26   2  11        0.49     -344.01    229.34 o 
 -24   2  11      242.50       27.44    223.74 o 
 -22   2  11      497.54      360.51    204.34 o 
 -20   2  11      554.59      446.79    178.12 o 
 -18   2  11     2368.89     2307.18    319.93 o 
 -16   2  11      500.81      653.01    153.79 o 
 -14   2  11     7242.96     7024.61    278.38 o 
 -12   2  11      961.70      815.57    151.39 o 
 -10   2  11     4629.00     4736.99    236.55 o 
  -8   2  11      828.80      619.39    201.79 o 
  -6   2  11     1411.61      938.50    163.38 o 
  -4   2  11     3268.19     3098.42    218.63 o 
  -2   2  11     2533.01     2240.87    209.09 o 
   0   2  11      107.47     -146.08    109.95 o 
   2   2  11     4927.41     5043.06    391.32 o 
   4   2  11     5413.55     5728.36    498.97 o 
   6   2  11       48.94     -167.76    149.99 o 
   8   2  11     7569.38     7264.57    280.00 o 
  10   2  11    14057.34    13711.65    358.66 o 
  12   2  11      640.51      785.80    205.42 o 
  14   2  11     5752.86     6804.91    377.24 o 
  16   2  11       61.93      -59.33    168.27 o 
  18   2  11       18.71     -105.49    213.23 o 
  20   2  11      102.08     -101.60    237.59 o 
  22   2  11      111.08     -136.75    304.61 o 
  24   2  11        0.21     -346.35    328.33 o 
  26   2  11       16.60     -111.09    364.32 o 
 -33   3  11     5033.81     4965.82    715.94 o 
 -31   3  11     7194.35     7652.83    808.16 o 
 -29   3  11     2323.66     1903.79    470.62 o 
 -27   3  11     7446.66    10137.19    835.57 o 
 -25   3  11       21.79       49.76    268.08 o 
 -23   3  11     9562.89     9303.73    446.96 o 
 -21   3  11     3371.71     3649.74    359.57 o 
 -19   3  11    34141.10    34476.58   1635.94 o 
 -17   3  11     1037.91      814.21    216.44 o 
 -15   3  11    71814.66    72634.00    944.50 o 
 -13   3  11      389.69      224.56    126.59 o 
 -11   3  11    25961.24    26882.97    523.64 o 
  -9   3  11    29249.17    27899.49    574.45 o 
  -7   3  11    34998.45    35696.47    637.54 o 
  -5   3  11    11194.84    10430.76    321.51 o 
  -3   3  11     8071.48     6778.98    226.68 o 
  -1   3  11    28149.53    27554.26    416.77 o 
   1   3  11    29107.04    29512.65    691.28 o 
   3   3  11    38634.54    38860.29    812.11 o 
   5   3  11     7204.09     7098.22    421.82 o 
   7   3  11    15663.77    15199.53    527.57 o 
   9   3  11     2607.86     3020.92    315.50 o 
  11   3  11    31559.32    31312.76    683.78 o 
  13   3  11     1009.50      677.91    213.33 o 
  15   3  11    15499.53    15612.28    509.28 o 
  17   3  11     3602.31     3900.29    439.75 o 
  19   3  11     8582.55     9421.79    548.49 o 
  21   3  11     1549.64     1131.49    337.57 o 
  23   3  11     1724.06     1942.29    496.03 o 
  25   3  11      321.52      -15.54    352.43 o 
 -32   4  11       58.04      -53.32    335.97 o 
 -30   4  11     1156.56      599.77    416.91 o 
 -28   4  11      253.39      187.58    357.12 o 
 -26   4  11     1427.43     1084.00    411.72 o 
 -24   4  11      101.80      157.11    206.90 o 
 -22   4  11     7350.35     6859.15    731.84 o 
 -20   4  11     1443.28     1449.06    378.49 o 
 -18   4  11     1388.05     1492.76    315.27 o 
 -16   4  11      495.69      338.85    191.19 o 
 -14   4  11      540.43      593.71    165.48 o 
 -12   4  11     3976.75     4415.93    303.82 o 
 -10   4  11     2173.84     2192.23    290.83 o 
  -8   4  11      134.41      -42.79    121.47 o 
  -6   4  11      237.48      152.42    120.60 o 
  -4   4  11      589.66      551.67    191.54 o 
  -2   4  11     2333.80     2403.35    469.69 o 
   0   4  11     3702.73     3568.65    340.52 o 
   2   4  11     4558.48     4228.28    368.43 o 
   4   4  11     1766.72     1621.52    271.82 o 
   6   4  11     3934.77     3528.90    406.89 o 
   8   4  11      426.77     -163.52    166.53 o 
  10   4  11     1841.09     1516.84    251.82 o 
  12   4  11     3122.72     3206.46    342.35 o 
  14   4  11       78.67     -120.29    166.63 o 
  16   4  11      766.59      577.03    273.10 o 
  18   4  11     1907.09     1677.87    352.31 o 
  20   4  11       44.98     -243.44    247.97 o 
  22   4  11     1619.12     1446.20    389.89 o 
  24   4  11       39.90     -276.73    377.06 o 
 -31   5  11     2115.99     1396.00    523.61 o 
 -29   5  11     3433.99     4436.46    865.94 o 
 -27   5  11     6477.41     7548.91   1408.03 o 
 -25   5  11     8937.50     9397.33    697.71 o 
 -23   5  11    15734.76    16107.67    689.55 o 
 -21   5  11       12.22      -40.82    198.00 o 
 -19   5  11    27420.79    27562.94   1428.11 o 
 -17   5  11       97.33      -93.45    184.13 o 
 -15   5  11    11593.60    11072.65    469.98 o 
 -13   5  11      926.02      750.91    184.14 o 
 -11   5  11    22151.32    22724.26    752.21 o 
  -9   5  11      662.16      305.46    230.89 o 
  -7   5  11    13611.58    14401.46    615.91 o 
  -5   5  11    13676.49    12802.94    490.60 o 
  -3   5  11     5154.38     5433.93    411.58 o 
  -1   5  11    17917.90    16783.49    611.03 o 
   1   5  11     6146.38     6818.55    429.27 o 
   3   5  11     2364.54     2089.64    302.70 o 
   5   5  11    13445.22    12837.06    521.86 o 
   7   5  11     4112.49     4263.55    409.49 o 
   9   5  11      658.79      367.18    300.71 o 
  11   5  11     4877.67     5710.29    417.88 o 
  13   5  11     3242.74     2943.32    324.10 o 
  15   5  11     5819.21     5885.69    531.75 o 
  17   5  11     1659.58     1729.09    376.25 o 
  19   5  11     7624.38     7703.12    743.67 o 
  21   5  11      735.35      665.44    325.61 o 
  23   5  11     4423.91     5730.28    621.20 o 
 -28   6  11        3.66      324.19    704.18 o 
 -26   6  11       79.38     -353.78    314.76 o 
 -24   6  11     2706.43     3700.81    447.76 o 
 -22   6  11       58.48      -40.15    238.68 o 
 -20   6  11     4193.04     4850.43    461.04 o 
 -18   6  11       70.86     -123.93    234.84 o 
 -16   6  11      760.33      809.24    327.23 o 
 -14   6  11     1597.93     1680.09    405.33 o 
 -12   6  11      100.76     -142.24    222.97 o 
 -10   6  11     5250.67     6433.62    565.28 o 
  -8   6  11     2768.98     3021.58    422.51 o 
  -6   6  11      242.91      230.97    213.74 o 
  -4   6  11     2900.32     3299.02    367.20 o 
  -2   6  11        2.46       23.50    182.36 o 
   0   6  11     1658.20     1641.55    302.92 o 
   2   6  11       64.73     -169.32    174.77 o 
   4   6  11     1815.62     1487.25    294.14 o 
   6   6  11     1671.30     1633.76    315.79 o 
   8   6  11     1021.90      516.20    263.71 o 
  10   6  11       16.04      -55.96    213.82 o 
  12   6  11      930.07      580.33    269.79 o 
  14   6  11       67.46       14.80    251.05 o 
  16   6  11      131.16      -24.20    261.23 o 
  18   6  11       61.19     -153.30    275.29 o 
  20   6  11      408.40      299.53    301.30 o 
 -25   7  11     1094.52     1233.51    447.64 o 
 -23   7  11     7313.21     7561.19    768.33 o 
 -21   7  11      548.23       48.12    333.55 o 
 -19   7  11     7927.74     7938.97   1324.14 o 
 -17   7  11      990.52      250.50    330.59 o 
 -15   7  11    11438.44    11583.42    698.61 o 
 -13   7  11      107.43      105.79    401.74 o 
 -11   7  11    10477.84    11027.97    613.22 o 
  -9   7  11      705.44     1055.81    656.31 o 
  -7   7  11    20977.31    20217.42    838.62 o 
  -5   7  11     7101.15     7732.12    455.31 o 
  -3   7  11    11961.28    11843.63    474.80 o 
  -1   7  11    11635.61    11691.04    451.43 o 
   1   7  11     7639.63     8342.03    528.80 o 
   3   7  11     6986.10     8593.89    789.41 o 
   5   7  11      207.67     -102.57    181.96 o 
   7   7  11    14155.16    13464.07    613.58 o 
   9   7  11      106.34      -74.61    231.65 o 
  11   7  11    12940.58    12188.88    599.08 o 
  13   7  11      165.10     -203.39    341.48 o 
  15   7  11     4143.23     4387.61   1126.19 o 
  17   7  11      542.72      157.63    299.36 o 
 -22   8  11      192.16     -321.46    351.60 o 
 -20   8  11      522.88      736.39    409.48 o 
 -18   8  11      379.86      687.28    402.33 o 
 -16   8  11      170.84       -9.73    323.07 o 
 -14   8  11      174.85     -113.62    304.95 o 
 -12   8  11     3166.56     2080.40    712.29 o 
 -10   8  11     1422.47      793.64    348.36 o 
  -8   8  11     3498.46     4703.39    510.16 o 
  -6   8  11       50.27      172.41    246.64 o 
  -4   8  11     1829.85     1494.92    327.97 o 
  -2   8  11      247.21      502.41    261.20 o 
   0   8  11     1087.22     1368.06    286.46 o 
   2   8  11        0.67     -191.18    190.05 o 
   4   8  11     1030.38     1069.93    277.85 o 
   6   8  11       20.27       66.75    225.38 o 
   8   8  11      843.04     1139.47    290.88 o 
  10   8  11      266.84       31.33    273.60 o 
  12   8  11      170.49      167.05    373.79 o 
  14   8  11      396.18     -133.45    357.47 o 
 -15   9  11     6852.33     7631.32    824.89 o 
 -13   9  11      497.61      590.07    372.76 o 
 -11   9  11     5143.96     5850.17   1006.61 o 
  -9   9  11     3166.42     3468.31    444.83 o 
  -7   9  11     4004.82     5634.61    528.72 o 
  -5   9  11     1317.70     2554.85    411.78 o 
  -3   9  11     3706.63     5410.20   1116.23 o 
  -1   9  11     5513.32     7369.89    611.39 o 
   1   9  11     3130.17     4039.11    844.41 o 
   3   9  11     7259.13     8784.78    653.00 o 
   5   9  11      983.15      882.05    299.80 o 
   7   9  11     4634.64     5650.45   1048.85 o 
 -34   0  12     5405.84     5046.70    977.41 o 
 -32   0  12     4886.87     4433.06    906.34 o 
 -30   0  12     3600.82     5042.48    919.97 o 
 -28   0  12    15815.59    15556.44   1122.14 o 
 -26   0  12     3877.39     2589.22    664.26 o 
 -24   0  12    23056.79    24015.31   1289.58 o 
 -22   0  12      219.84     -317.04    309.58 o 
 -20   0  12    30257.56    27352.19   1271.73 o 
 -18   0  12     2045.40     1744.62    427.05 o 
 -16   0  12    43465.61    40489.25    919.49 o 
 -14   0  12     3055.26     3190.18    348.97 o 
 -12   0  12   152523.42   151392.83   2041.24 o 
 -10   0  12    32805.02    32258.25    803.12 o 
  -8   0  12    46788.77    46440.14    983.43 o 
  -6   0  12    94492.06    95653.01   2189.76 o 
  -4   0  12    66632.75    68719.42   1837.35 o 
  -2   0  12    44934.02    47408.21   1510.25 o 
   0   0  12    20077.68    19426.48    948.20 o 
   2   0  12    40434.94    39893.01   1418.74 o 
   4   0  12    36739.38    36986.04    992.60 o 
   6   0  12    55187.01    54647.01   1248.76 o 
   8   0  12     2667.45     2299.26    292.75 o 
  10   0  12    38481.11    39806.74    842.06 o 
  12   0  12      467.86      316.62    211.54 o 
  14   0  12    16230.92    15871.52    873.86 o 
  16   0  12      625.79      166.84    216.86 o 
  18   0  12    26247.39    27918.90    792.60 o 
  20   0  12     1316.85     1661.23    421.06 o 
  22   0  12     4298.62     5255.29    631.79 o 
 -35   1  12        6.97     -191.92    364.21 o 
 -33   1  12      619.41      718.70    392.18 o 
 -31   1  12      386.87       54.30    331.13 o 
 -29   1  12      334.23       57.52    305.17 o 
 -27   1  12        5.92      -51.29    251.06 o 
 -25   1  12        0.39      -14.80    266.08 o 
 -23   1  12      665.51      543.85    314.28 o 
 -21   1  12       89.30      -95.34    216.87 o 
 -19   1  12      158.89        9.97    149.65 o 
 -17   1  12     2104.87     2318.63    221.20 o 
 -15   1  12       14.70     -111.37    106.48 o 
 -13   1  12       45.48       13.12    115.73 o 
 -11   1  12     2530.82     2782.18    256.11 o 
  -9   1  12        0.76      -32.36    101.24 o 
  -7   1  12       73.78      -68.23    109.27 o 
  -5   1  12      323.91      292.33    136.47 o 
  -3   1  12    28783.51    29259.87   1459.46 o 
  -1   1  12     3133.41     4181.00    638.30 o 
   1   1  12     1012.44      738.69    206.89 o 
   3   1  12     1128.45     1256.33    388.13 o 
   5   1  12    12743.38    12638.95    486.99 o 
   7   1  12     2927.02     2966.00    332.52 o 
   9   1  12    11320.78    11207.09    314.71 o 
  11   1  12     5790.34     5722.03    280.99 o 
  13   1  12        0.42     -198.03    132.02 o 
  15   1  12      283.89      168.18    155.25 o 
  17   1  12     4704.89     4860.83    351.70 o 
  19   1  12      150.08       77.42    213.29 o 
  21   1  12      174.75      105.40    312.43 o 
  23   1  12      962.73      847.50    415.53 o 
  25   1  12      766.19      211.54    408.23 o 
 -34   2  12     3088.69     3404.33    629.00 o 
 -32   2  12     3715.10     3976.94    616.55 o 
 -30   2  12     2989.96     2009.70    487.17 o 
 -28   2  12     3374.07     2783.08   1315.87 o 
 -26   2  12     2730.20     1799.03    467.94 o 
 -24   2  12     9069.11     8985.64    592.70 o 
 -22   2  12     2902.48     2774.76    318.10 o 
 -20   2  12    36763.23    38135.17    877.38 o 
 -18   2  12      143.19      -37.69    152.16 o 
 -16   2  12    61484.24    61426.05    857.10 o 
 -14   2  12     2952.11     3350.52    329.60 o 
 -12   2  12    21394.38    19353.34    452.68 o 
 -10   2  12      986.62      626.94    148.17 o 
  -8   2  12    37008.00    35684.55   1060.95 o 
  -6   2  12     6595.25     6116.72    275.01 o 
  -4   2  12    17775.81    17143.93    437.86 o 
  -2   2  12    49785.29    47796.07    754.11 o 
   0   2  12    31833.69    31190.89    971.94 o 
   2   2  12    60739.79    60628.52   1040.19 o 
   4   2  12      982.30      978.84    229.49 o 
   6   2  12    63992.48    62402.30   1091.32 o 
   8   2  12       51.06     -152.31    134.80 o 
  10   2  12    22069.92    20756.75    549.83 o 
  12   2  12     4094.88     3653.16    486.78 o 
  14   2  12    31302.19    32385.62    688.60 o 
  16   2  12      222.50        1.84    177.87 o 
  18   2  12     7409.26     7845.11   1059.60 o 
  20   2  12     1992.02     1861.03    362.81 o 
  22   2  12     5164.23     5763.77   1370.22 o 
  24   2  12     2547.85     3014.17   1131.55 o 
  26   2  12     2152.97     1836.79    504.53 o 
 -33   3  12      108.84      239.82    405.25 o 
 -31   3  12      429.57      395.80    389.57 o 
 -29   3  12       55.73      171.23    337.53 o 
 -27   3  12     1655.26     1780.88    453.02 o 
 -25   3  12       22.30     -142.36    265.89 o 
 -23   3  12     2402.56     1930.33    310.25 o 
 -21   3  12     2129.83     2335.15    322.28 o 
 -19   3  12      126.67       37.21    181.07 o 
 -17   3  12      788.48      298.30    181.73 o 
 -15   3  12     4224.48     5119.73    343.98 o 
 -13   3  12       21.03     -128.05    125.51 o 
 -11   3  12     5171.89     5474.42    307.26 o 
  -9   3  12     5027.19     4469.68    317.00 o 
  -7   3  12     3566.82     3516.96    355.06 o 
  -5   3  12      162.50      -98.64    111.98 o 
  -3   3  12       20.48     -131.12     97.28 o 
  -1   3  12     1911.59     2315.58    281.89 o 
   1   3  12     3403.37     3222.46    330.75 o 
   3   3  12     2988.93     2590.70    314.27 o 
   5   3  12      124.11        9.38    161.99 o 
   7   3  12     1020.32      545.27    219.79 o 
   9   3  12     1268.65     1282.06    240.38 o 
  11   3  12        7.28       40.58    170.70 o 
  13   3  12      777.02      536.50    214.92 o 
  15   3  12      131.06     -174.21    173.47 o 
  17   3  12     3908.17     3750.61    438.60 o 
  19   3  12      246.48      -75.54    236.75 o 
  21   3  12       88.51     -309.89    247.02 o 
  23   3  12      640.10      134.01    733.54 o 
  25   3  12      262.57      -82.48    399.03 o 
 -32   4  12     1367.89     1640.38    521.93 o 
 -30   4  12     2347.71     1899.05    903.75 o 
 -28   4  12     8401.04     8442.42    811.72 o 
 -26   4  12     3329.24     3131.87    532.02 o 
 -24   4  12    16262.17    14788.30    775.18 o 
 -22   4  12      528.95      380.13    238.22 o 
 -20   4  12    28663.99    28680.85    776.54 o 
 -18   4  12    11354.58    10660.36    657.16 o 
 -16   4  12    16976.45    18068.42    583.66 o 
 -14   4  12     4678.74     5567.38    346.08 o 
 -12   4  12    33472.29    32345.43    682.39 o 
 -10   4  12      733.83      678.40    197.23 o 
  -8   4  12    16673.21    15351.80    464.17 o 
  -6   4  12     2964.91     2688.23    371.83 o 
  -4   4  12    11060.28    10496.67    444.85 o 
  -2   4  12    28306.92    28652.31    722.72 o 
   0   4  12     9944.39    10146.30    448.65 o 
   2   4  12    22309.70    21986.80    649.19 o 
   4   4  12     1955.81     1499.53    273.45 o 
   6   4  12     9820.37     8621.47    750.25 o 
   8   4  12     6049.12     6092.24    556.67 o 
  10   4  12     3881.61     4132.85    411.66 o 
  12   4  12       31.38     -137.45    164.02 o 
  14   4  12     3648.08     3265.29    344.71 o 
  16   4  12     2628.28     2800.08    408.79 o 
  18   4  12     5984.81     6980.53   1169.38 o 
  20   4  12      935.17      283.62    301.61 o 
  22   4  12     5727.73     6075.89    681.23 o 
  24   4  12     1031.35     1306.75    464.07 o 
 -31   5  12     1088.56      553.32    439.29 o 
 -29   5  12       99.42      159.41    362.82 o 
 -27   5  12       78.27     -345.26    317.52 o 
 -25   5  12      185.08      166.69    256.22 o 
 -23   5  12      119.84      -17.88    220.00 o 
 -21   5  12      294.22      184.29    225.69 o 
 -19   5  12      130.41       36.26    198.33 o 
 -17   5  12     1263.22     1478.18    437.57 o 
 -15   5  12       88.78      113.92    199.86 o 
 -13   5  12     2574.70     2990.13    614.45 o 
 -11   5  12        1.07       14.39    213.95 o 
  -9   5  12     5030.56     6039.64    526.06 o 
  -7   5  12       42.10     -169.94    183.71 o 
  -5   5  12      206.49       49.99    172.98 o 
  -3   5  12      762.43      435.06    211.03 o 
  -1   5  12      950.68     1037.26    248.70 o 
   1   5  12      101.83     -147.80    164.78 o 
   3   5  12      101.16      -13.63    208.38 o 
   5   5  12     1575.54     1654.43    304.86 o 
   7   5  12       92.04      -77.67    198.68 o 
   9   5  12      226.68      -46.63    203.17 o 
  11   5  12     1491.29     1554.18    311.96 o 
  13   5  12      881.73      839.36    264.12 o 
  15   5  12      265.82      -49.71    250.01 o 
  17   5  12      115.46       10.59    260.98 o 
  19   5  12       35.55      135.85    297.49 o 
  21   5  12       78.00     -189.07    290.91 o 
 -28   6  12     4418.95     6403.18    953.07 o 
 -26   6  12      157.50       22.29    259.56 o 
 -24   6  12     5420.65     4682.00    493.62 o 
 -22   6  12      272.50      369.53    337.87 o 
 -20   6  12    10242.42    11394.29    694.20 o 
 -18   6  12     3431.05     4052.82    548.42 o 
 -16   6  12     8885.70     8799.05    596.40 o 
 -14   6  12     1635.82     1221.70    367.92 o 
 -12   6  12    15116.95    16449.63    693.73 o 
 -10   6  12     6082.53     6397.14    580.08 o 
  -8   6  12    13354.73    13178.29    639.96 o 
  -6   6  12     6086.11     6693.79    487.78 o 
  -4   6  12     7005.92     7805.17    463.23 o 
  -2   6  12     5177.91     5559.10    650.67 o 
   0   6  12     6934.35     7632.23    530.81 o 
   2   6  12     5795.23     7926.09    544.45 o 
   4   6  12     2579.41     2442.94    346.38 o 
   6   6  12    11219.33    11689.15    540.76 o 
   8   6  12      304.72      219.25    213.49 o 
  10   6  12    12668.19    13158.74    586.59 o 
  12   6  12      194.29     -275.10    207.98 o 
  14   6  12     3979.18     4396.45    620.68 o 
  16   6  12      369.55        9.38    272.89 o 
  18   6  12     4823.22     4608.29    544.60 o 
  20   6  12     1375.30     1091.20    384.39 o 
 -25   7  12      405.78      891.04    413.80 o 
 -23   7  12      318.81      587.89    390.29 o 
 -21   7  12     2149.58     1918.77    478.64 o 
 -19   7  12      104.10      285.47    368.48 o 
 -17   7  12     1738.73     1766.61    447.23 o 
 -15   7  12      447.22      308.52    314.08 o 
 -13   7  12      429.93      667.18    457.88 o 
 -11   7  12      752.70      119.12    282.19 o 
  -9   7  12     1018.32      535.66    303.52 o 
  -7   7  12      788.73      582.41    321.39 o 
  -5   7  12     2389.31     1844.39    337.11 o 
  -3   7  12       92.05     -166.65    209.63 o 
  -1   7  12      342.99      237.14    246.41 o 
   1   7  12        2.28     -219.78    203.73 o 
   3   7  12     2016.33     2676.96    497.21 o 
   5   7  12      311.76      222.97    257.34 o 
   7   7  12     2209.69     2357.69    374.68 o 
   9   7  12     1228.26     1222.20    331.74 o 
  11   7  12      689.31      257.24    282.04 o 
  13   7  12      143.43       -1.73    547.60 o 
  15   7  12      160.27     -218.43    349.68 o 
  17   7  12       30.25     -478.10    323.74 o 
 -22   8  12      698.53      880.44    460.72 o 
 -20   8  12     7035.48     7577.79    801.45 o 
 -18   8  12        2.75      -87.94    332.61 o 
 -16   8  12    11225.35    10373.25    712.25 o 
 -14   8  12        4.56       90.33    321.83 o 
 -12   8  12     3557.27     2980.25    752.85 o 
 -10   8  12      842.88      642.44    363.64 o 
  -8   8  12     4111.59     6015.91   1409.00 o 
  -6   8  12     1827.87     1977.10    463.52 o 
  -4   8  12     5711.83     7863.11    733.77 o 
  -2   8  12     7671.03     7987.16    763.93 o 
   0   8  12     2424.75     2748.59    402.17 o 
   2   8  12    10369.39     9957.94    556.12 o 
   4   8  12      144.05      310.47    297.67 o 
   6   8  12    11864.38    11250.28    599.03 o 
   8   8  12      859.92      933.49    324.31 o 
  10   8  12     4295.93     4247.95    568.11 o 
  12   8  12      150.23     -151.94    335.92 o 
 -15   9  12      186.62      200.01    375.81 o 
 -13   9  12     1909.21     2599.28    773.30 o 
 -11   9  12        1.90     -533.81    476.05 o 
  -9   9  12     2442.51     2475.16    511.74 o 
  -7   9  12      477.00      276.34    361.21 o 
  -5   9  12     1742.81     1493.15    342.79 o 
  -3   9  12       74.18      508.38    301.99 o 
  -1   9  12     2040.22     2072.43    599.76 o 
   1   9  12       11.36       94.43    281.53 o 
   3   9  12     1314.36     1409.57    339.94 o 
   5   9  12       73.80     -217.68    275.71 o 
 -35   1  13     2784.79     1697.39    508.08 o 
 -33   1  13     5033.26     6207.12   1273.36 o 
 -31   1  13     3466.48     3300.26    587.36 o 
 -29   1  13     7871.97     8345.56   1000.45 o 
 -27   1  13     1330.75      708.94    348.98 o 
 -25   1  13    12862.97    12332.89    689.47 o 
 -23   1  13      941.96      734.77    319.86 o 
 -21   1  13    22318.32    22052.31    619.18 o 
 -19   1  13       87.10      129.66    162.60 o 
 -17   1  13    74840.84    73624.27   1051.85 o 
 -15   1  13     5196.53     5301.94    377.00 o 
 -13   1  13    66906.66    65449.94    887.23 o 
 -11   1  13     5748.84     5815.89    275.52 o 
  -9   1  13    11555.30    10082.51    333.37 o 
  -7   1  13     8265.26     7136.11    323.35 o 
  -5   1  13    23538.00    21708.70    541.23 o 
  -3   1  13    14844.99    13867.48    741.17 o 
  -1   1  13    22681.74    23095.14    759.17 o 
   1   1  13    46110.72    44198.48   1082.31 o 
   3   1  13     3945.33     3070.37    342.48 o 
   5   1  13    60591.71    59976.06   1114.77 o 
   7   1  13       42.11     -174.45    174.26 o 
   9   1  13    24729.28    24805.37    472.55 o 
  11   1  13      460.77      330.86    151.05 o 
  13   1  13    20964.84    20376.00    523.86 o 
  15   1  13       75.46     -199.10    163.48 o 
  17   1  13     8618.94     8959.71    391.25 o 
  19   1  13     2487.26     3036.72    518.04 o 
  21   1  13     5061.70     7290.14    754.45 o 
  23   1  13     1664.19     1329.32    747.50 o 
  25   1  13     3044.73     3520.18    755.61 o 
 -34   2  13      551.68      177.95    371.14 o 
 -32   2  13      264.15      -32.19    331.62 o 
 -30   2  13       81.37     -279.67    280.66 o 
 -28   2  13       74.37     -348.81    258.61 o 
 -26   2  13      586.49     1045.32    377.09 o 
 -24   2  13        0.01     -335.74    223.83 o 
 -22   2  13      917.04      936.34    267.35 o 
 -20   2  13     2020.17     1950.78    287.34 o 
 -18   2  13     1621.47     1535.84    266.84 o 
 -16   2  13     3691.65     4490.82    364.26 o 
 -14   2  13     1033.59      972.65    186.72 o 
 -12   2  13     2180.49     2232.69    304.07 o 
 -10   2  13       18.41     -165.15    125.46 o 
  -8   2  13      603.57      474.48    155.94 o 
  -6   2  13     3185.99     2933.46    266.46 o 
  -4   2  13      267.41      362.97    139.60 o 
  -2   2  13      892.94      811.79    173.95 o 
   0   2  13     1376.05      949.12    288.49 o 
   2   2  13      331.76      132.42    177.91 o 
   4   2  13     8943.55     8776.06    427.51 o 
   6   2  13      466.51       49.69    194.77 o 
   8   2  13     1121.33     1146.35    266.77 o 
  10   2  13       99.51      -56.65    168.91 o 
  12   2  13     2911.18     3240.01    328.63 o 
  14   2  13      368.29       93.22    191.87 o 
  16   2  13      250.54      125.15    190.60 o 
  18   2  13      100.79     -237.38    239.74 o 
  20   2  13      904.01      783.89    309.54 o 
  22   2  13     2516.71     2488.02    639.60 o 
  24   2  13       62.06      498.00    413.83 o 
 -33   3  13     3831.70     3641.09    628.35 o 
 -31   3  13     3832.69     2806.97    572.33 o 
 -29   3  13     5745.48     5890.99    702.99 o 
 -27   3  13      213.63      525.59    383.40 o 
 -25   3  13    16629.67    15194.49    780.35 o 
 -23   3  13     1524.63     1172.47    285.23 o 
 -21   3  13    30967.50    31511.10    803.65 o 
 -19   3  13     3482.08     3539.45    430.03 o 
 -17   3  13    13719.68    12638.51    489.04 o 
 -15   3  13       98.21        7.30    137.89 o 
 -13   3  13    53589.80    50570.91    795.47 o 
 -11   3  13     1127.01     1030.64    202.74 o 
  -9   3  13    48175.35    48331.39    835.53 o 
  -7   3  13    38281.21    37978.62   1095.03 o 
  -5   3  13    26927.19    26368.15    552.02 o 
  -3   3  13    31402.18    30136.90    733.29 o 
  -1   3  13      224.00      130.70    167.65 o 
   1   3  13    17593.79    16648.25    563.31 o 
   3   3  13     2250.82     2097.46    302.29 o 
   5   3  13    16927.41    16923.92    587.33 o 
   7   3  13    11551.21    10680.17    487.07 o 
   9   3  13    36940.95    36471.08    889.16 o 
  11   3  13      803.62      704.45    223.78 o 
  13   3  13    18004.57    17373.50    555.15 o 
  15   3  13     1649.32     1402.26    382.95 o 
  17   3  13     3691.00     4181.48    465.15 o 
  19   3  13     1567.58     1190.55    343.76 o 
  21   3  13     2363.77     2520.74    439.95 o 
  23   3  13     2235.68     1797.87    698.66 o 
 -32   4  13       38.08      108.71    371.30 o 
 -30   4  13      216.83       82.08    361.61 o 
 -28   4  13      271.88      365.02    358.18 o 
 -26   4  13     1124.91      703.59    378.18 o 
 -24   4  13      267.61      160.34    229.54 o 
 -22   4  13       43.50      -60.08    201.62 o 
 -20   4  13      501.78      270.01    217.92 o 
 -18   4  13     2392.17     2600.54    420.28 o 
 -16   4  13      121.27     -170.19    167.31 o 
 -14   4  13       28.06      -62.89    137.45 o 
 -12   4  13       96.82      -27.81    152.41 o 
 -10   4  13      373.21      204.07    227.93 o 
  -8   4  13       59.65      -92.39    177.78 o 
  -6   4  13       28.99      -31.28    188.46 o 
  -4   4  13     3494.88     3509.40    353.40 o 
  -2   4  13     1063.42      481.27    210.72 o 
   0   4  13      282.90       26.90    223.56 o 
   2   4  13      491.73      143.37    204.05 o 
   4   4  13        0.05      122.31    201.47 o 
   6   4  13      448.35       73.31    206.14 o 
   8   4  13     2357.39     2104.66    335.35 o 
  10   4  13       36.79      148.86    218.18 o 
  12   4  13     3906.72     3814.04    364.71 o 
  14   4  13        6.58     -146.71    179.95 o 
  16   4  13       71.21      -14.71    258.06 o 
  18   4  13        3.85     -289.62    252.57 o 
  20   4  13        1.48     -248.39    264.69 o 
  22   4  13      818.84      738.41    354.90 o 
 -31   5  13     1577.97     1431.70    611.53 o 
 -29   5  13     3558.80     3842.47   1641.99 o 
 -27   5  13     1038.25     1436.20    689.41 o 
 -25   5  13     3963.13     5060.89    984.51 o 
 -23   5  13      153.28       58.40    224.66 o 
 -21   5  13     6733.91     7893.41   1087.53 o 
 -19   5  13      309.89      136.58    206.31 o 
 -17   5  13    16044.54    16670.15    777.94 o 
 -15   5  13     9764.77     9287.25    612.34 o 
 -13   5  13    19897.22    19685.54    735.64 o 
 -11   5  13    16108.85    16802.81    736.46 o 
  -9   5  13    17131.91    16446.01    894.82 o 
  -7   5  13     8351.91     7263.64    478.15 o 
  -5   5  13     1448.41     1740.33    290.24 o 
  -3   5  13    10813.05    10576.96    482.02 o 
  -1   5  13     1550.79     2067.97    459.35 o 
   1   5  13    30622.18    30183.61    812.42 o 
   3   5  13     4770.01     5229.87    455.43 o 
   5   5  13    23292.10    24173.96    748.87 o 
   7   5  13     1246.42     1199.89    431.03 o 
   9   5  13     8121.24     8404.38    508.51 o 
  11   5  13        3.13     -266.45    219.75 o 
  13   5  13     7612.87     7756.50    535.36 o 
  15   5  13      745.21      144.98    294.72 o 
  17   5  13     5656.30     7631.56   1203.09 o 
  19   5  13     3061.72     3243.89    495.99 o 
  21   5  13     3812.03     4088.72    565.39 o 
 -28   6  13      559.47      517.26    680.49 o 
 -26   6  13      151.07       34.23    313.31 o 
 -24   6  13      156.61      347.77    359.55 o 
 -22   6  13     3622.97     3922.93    575.99 o 
 -20   6  13      669.41      777.90    368.64 o 
 -18   6  13     3472.40     3935.60    552.26 o 
 -16   6  13      450.97      168.25    294.53 o 
 -14   6  13      326.50      196.73    277.99 o 
 -12   6  13     1996.63     2076.66    978.38 o 
 -10   6  13      252.02     -182.08    225.77 o 
  -8   6  13        6.21     -130.37    241.36 o 
  -6   6  13     1935.70     1527.26    399.06 o 
  -4   6  13       68.17       54.57    213.93 o 
  -2   6  13     4845.13     5757.56    684.89 o 
   0   6  13     2262.63     2987.39    377.78 o 
   2   6  13     6402.36     7420.03    805.00 o 
   4   6  13      596.50      531.70    247.67 o 
   6   6  13     1839.62     1454.91    324.16 o 
   8   6  13       51.46     -148.75    215.70 o 
  10   6  13     1464.97     1359.49    330.51 o 
  12   6  13       14.10     -135.92    244.98 o 
  14   6  13       34.49     -396.40    317.95 o 
  16   6  13      495.97      316.64    436.46 o 
  18   6  13       94.05      404.71    338.32 o 
 -25   7  13     5193.99     6997.98    796.99 o 
 -23   7  13      487.75      453.40    434.67 o 
 -21   7  13    11099.98    11278.65    745.47 o 
 -19   7  13      281.69      142.84    323.59 o 
 -17   7  13     9660.43    10741.15    705.38 o 
 -15   7  13       14.37      139.93    299.86 o 
 -13   7  13     8423.94     8199.91   1050.42 o 
 -11   7  13     1464.08     1694.17    414.08 o 
  -9   7  13     6486.42     7523.76   1148.58 o 
  -7   7  13     4536.94     4793.94    559.37 o 
  -5   7  13     8535.56     9589.12    539.33 o 
  -3   7  13     7975.26     7902.36    548.64 o 
  -1   7  13     1958.79     2062.91    367.48 o 
   1   7  13     8343.68     8846.98    612.46 o 
   3   7  13      416.47      515.93    268.74 o 
   5   7  13    13057.33    12983.79    612.13 o 
   7   7  13       11.96     -318.36    212.24 o 
   9   7  13    11033.42    11267.22    588.45 o 
  11   7  13      700.60      587.40    397.97 o 
  13   7  13     6050.53     6209.92    826.68 o 
  15   7  13      260.37      -47.50    362.16 o 
 -20   8  13      161.32       82.48    377.46 o 
 -18   8  13      843.33     1277.15    453.88 o 
 -16   8  13      201.50      209.97    338.58 o 
 -14   8  13     3067.66     2954.01    594.66 o 
 -12   8  13       32.70     -284.59    409.53 o 
 -10   8  13     1287.55     1298.59    413.17 o 
  -8   8  13     2540.44     3136.79    526.68 o 
  -6   8  13       15.48     -323.79    289.54 o 
  -4   8  13       47.97     -285.79    282.45 o 
  -2   8  13      868.29      849.58    318.81 o 
   0   8  13        0.30        5.36    246.15 o 
   2   8  13      677.49      939.87    327.17 o 
   4   8  13      108.17     -185.98    258.93 o 
   6   8  13      440.72      464.05    291.71 o 
   8   8  13       28.69     -238.17    268.26 o 
  10   8  13      971.17      497.88    336.51 o 
 -13   9  13     9794.66    11412.84   1372.66 o 
 -11   9  13       90.30      586.70    555.55 o 
  -9   9  13     3878.18     4661.78    647.55 o 
  -7   9  13     1901.20     1667.35    462.98 o 
  -5   9  13      697.07      367.73    368.05 o 
  -3   9  13     4200.41     4495.89    660.36 o 
  -1   9  13      745.70      498.49    407.90 o 
   1   9  13     4420.05     4968.47    672.25 o 
   3   9  13      511.27      781.09    358.28 o 
 -34   0  14     7805.43     8902.79   1262.65 o 
 -32   0  14     2104.25      851.18    605.20 o 
 -30   0  14    15425.53    12837.41   1091.63 o 
 -28   0  14     5491.99     4722.19    880.71 o 
 -26   0  14    25206.42    24917.43   1391.15 o 
 -24   0  14     2793.21     3329.42    710.34 o 
 -22   0  14    31269.76    29607.18   1407.38 o 
 -20   0  14      269.87      149.88    218.28 o 
 -18   0  14    42727.01    42803.46   1018.84 o 
 -16   0  14    20751.22    20983.19    854.91 o 
 -14   0  14    38317.60    37862.34    950.21 o 
 -12   0  14     2100.98     2748.39    458.85 o 
 -10   0  14    28159.46    26221.93    779.90 o 
  -8   0  14    18531.34    19240.76    687.95 o 
  -6   0  14   107527.22   102473.12   2444.50 o 
  -4   0  14    17603.37    17148.79    962.16 o 
  -2   0  14     2175.52     1879.86    491.30 o 
   0   0  14    86600.07    86817.70   2313.07 o 
   2   0  14       12.14     -351.76    248.25 o 
   4   0  14    31841.16    31112.23   1363.57 o 
   6   0  14      302.55     -320.10    213.40 o 
   8   0  14     1342.29      976.91    337.16 o 
  10   0  14      452.47      367.26    221.20 o 
  12   0  14    17201.78    17455.65    614.74 o 
  14   0  14      604.54      422.48    324.98 o 
  16   0  14    25098.02    27071.99    799.33 o 
  18   0  14     2485.66     2863.59    653.55 o 
  20   0  14     3762.10     3253.81    782.06 o 
 -35   1  14       28.06      136.11    373.95 o 
 -33   1  14      101.03      189.03    349.49 o 
 -31   1  14        9.67     -210.69    317.10 o 
 -29   1  14     2876.19     2249.34    497.11 o 
 -27   1  14      157.68      184.44    290.85 o 
 -25   1  14     1102.86     1250.40    376.91 o 
 -23   1  14     3575.76     3598.52    615.59 o 
 -21   1  14     6061.51     6137.66    395.92 o 
 -19   1  14      119.05       47.92    171.20 o 
 -17   1  14     2764.50     3497.51    367.82 o 
 -15   1  14      318.53      137.38    173.16 o 
 -13   1  14     2270.35     3272.63    351.05 o 
 -11   1  14      159.98       60.50    122.30 o 
  -9   1  14     5559.65     5803.72    271.74 o 
  -7   1  14     2376.02     2324.34    414.35 o 
  -5   1  14     2312.16     2640.38    306.68 o 
  -3   1  14     1243.17     1576.41    305.83 o 
  -1   1  14      389.92      462.17    253.60 o 
   1   1  14      480.50      452.09    374.64 o 
   3   1  14     2904.38     3647.73    562.09 o 
   5   1  14      660.28      218.16    220.02 o 
   7   1  14     7461.54     6977.77    531.60 o 
   9   1  14     3352.79     4319.52    438.76 o 
  11   1  14        6.27     -106.11    163.08 o 
  13   1  14      313.99       89.14    182.32 o 
  15   1  14       63.51      -86.74    174.23 o 
  17   1  14      509.92      104.68    203.10 o 
  19   1  14      793.39      469.78    288.94 o 
  21   1  14     1418.48      951.91    454.75 o 
  23   1  14      288.52      203.77    391.64 o 
 -34   2  14     2655.27     2374.08    573.45 o 
 -32   2  14     3260.64     3417.28    609.58 o 
 -30   2  14     3871.82     5265.31   1225.65 o 
 -28   2  14      148.27      -63.85    298.22 o 
 -26   2  14    18618.22    18332.93    860.70 o 
 -24   2  14       29.61       -0.07    263.15 o 
 -22   2  14    22419.04    23104.67   1071.44 o 
 -20   2  14      968.21      475.79    255.79 o 
 -18   2  14    35037.33    34839.89   1129.38 o 
 -16   2  14        4.57     -144.21    135.48 o 
 -14   2  14    48723.55    47896.39    783.86 o 
 -12   2  14    16961.64    16865.84    490.12 o 
 -10   2  14    46235.66    43846.48    819.34 o 
  -8   2  14    19267.14    18205.00    659.61 o 
  -6   2  14     8951.94     8249.79    347.64 o 
  -4   2  14    18528.68    17454.90    480.59 o 
  -2   2  14     4024.18     3485.73    258.47 o 
   0   2  14    20701.28    19942.90    621.29 o 
   2   2  14     2065.01     1868.82    296.05 o 
   4   2  14    43807.34    43186.19    946.49 o 
   6   2  14      439.49      430.25    233.77 o 
   8   2  14    41600.18    38403.96   1083.84 o 
  10   2  14      149.71     -141.93    203.89 o 
  12   2  14     2678.16     2241.12    301.44 o 
  14   2  14      186.70     -159.17    181.11 o 
  16   2  14      929.75      570.07    290.58 o 
  18   2  14     3075.58     3580.45    457.44 o 
  20   2  14     3135.97     3888.74    486.17 o 
  22   2  14     2677.66     2687.75    821.97 o 
  24   2  14     1730.82     1940.54    715.86 o 
 -33   3  14        0.50     -288.82    374.15 o 
 -31   3  14        3.12     -214.35    343.26 o 
 -29   3  14      439.29      269.58    349.62 o 
 -27   3  14      293.36      402.32    337.70 o 
 -25   3  14      835.71      353.60    311.10 o 
 -23   3  14     1551.90     1657.91    356.35 o 
 -21   3  14      368.49      389.54    220.16 o 
 -19   3  14      102.51      -56.57    184.98 o 
 -17   3  14      539.37      303.55    205.25 o 
 -15   3  14     1899.46     1748.26    235.17 o 
 -13   3  14     2527.99     2206.79    247.23 o 
 -11   3  14       41.71      -54.19    136.65 o 
  -9   3  14     1649.70     1245.53    525.56 o 
  -7   3  14     1707.79     1848.58    305.44 o 
  -5   3  14       81.54       12.71    189.36 o 
  -3   3  14      570.35      406.96    222.78 o 
  -1   3  14     1442.91     1488.57    270.96 o 
   1   3  14       67.75     -237.84    158.56 o 
   3   3  14     2345.23     2280.12    319.12 o 
   5   3  14      882.61     1148.04    282.48 o 
   7   3  14       97.20     -103.76    188.72 o 
   9   3  14     1762.08     1731.40    576.52 o 
  11   3  14     2421.29     2071.32    344.47 o 
  13   3  14      269.78     -109.70    189.60 o 
  15   3  14     1411.96     1112.75    267.20 o 
  17   3  14        2.69     -255.45    226.39 o 
  19   3  14      340.44     -153.20    274.13 o 
  21   3  14       18.24      211.36    314.16 o 
  23   3  14      395.32      448.19    581.35 o 
 -32   4  14     1266.20      984.25    453.82 o 
 -30   4  14     3941.28     4238.13    645.10 o 
 -28   4  14     4088.10     4094.98    645.30 o 
 -26   4  14     5133.18     6924.18    752.16 o 
 -24   4  14     1134.65      954.94    284.36 o 
 -22   4  14     9580.57     9323.35    521.49 o 
 -20   4  14      962.95      994.07    274.81 o 
 -18   4  14    13605.78    12262.59    517.19 o 
 -16   4  14     2183.37     1579.32    345.04 o 
 -14   4  14     7388.54     7155.15    366.98 o 
 -12   4  14     3477.68     3760.41    440.99 o 
 -10   4  14    13422.71    13556.82    612.38 o 
  -8   4  14     9481.84    10517.33    546.38 o 
  -6   4  14     6684.58     6513.52    497.89 o 
  -4   4  14    18614.39    17374.07   1198.07 o 
  -2   4  14     6269.99     6924.46    493.79 o 
   0   4  14    35817.01    35871.11   1593.75 o 
   2   4  14     8035.73     8029.79    447.35 o 
   4   4  14    27185.63    28140.63    796.01 o 
   6   4  14     3052.44     2798.90    366.13 o 
   8   4  14    26974.02    26167.77    791.19 o 
  10   4  14      219.00       40.18    235.79 o 
  12   4  14    24700.31    24965.59    797.12 o 
  14   4  14     1069.97      790.67    333.25 o 
  16   4  14     6870.65     7140.12    820.40 o 
  18   4  14      810.69      371.75    320.71 o 
  20   4  14     5585.84     6120.52    616.91 o 
  22   4  14     1089.48     1144.86    873.86 o 
 -29   5  14      301.67      248.74    409.95 o 
 -27   5  14      557.88      625.41    403.34 o 
 -25   5  14       78.61     -127.83    234.40 o 
 -23   5  14       87.02      109.68    237.63 o 
 -21   5  14       45.63      -60.52    220.16 o 
 -19   5  14        1.09      -86.35    262.24 o 
 -17   5  14      224.09      416.05    284.26 o 
 -15   5  14      215.64       36.12    253.37 o 
 -13   5  14     4516.95     4715.77    968.48 o 
 -11   5  14      598.70      828.86    307.70 o 
  -9   5  14      474.20      588.57    413.58 o 
  -7   5  14       23.74       32.58    225.21 o 
  -5   5  14       63.40        5.16    225.52 o 
  -3   5  14      233.69       10.09    217.50 o 
  -1   5  14       34.59     -259.58    179.94 o 
   1   5  14      356.70      222.83    219.95 o 
   3   5  14     1671.07     1508.63    308.88 o 
   5   5  14     3622.90     4038.84    819.87 o 
   7   5  14        2.61      -87.07    223.94 o 
   9   5  14     1951.58     1691.43    336.96 o 
  11   5  14        1.85     -317.46    233.84 o 
  13   5  14      130.14      -80.70    244.69 o 
  15   5  14       10.05     -412.39    323.69 o 
  17   5  14      126.71      202.37    327.25 o 
  19   5  14      617.36      250.99    341.62 o 
 -28   6  14      903.59     1446.97    739.87 o 
 -26   6  14     3869.22     5839.14   1095.85 o 
 -24   6  14      584.97      461.31    380.52 o 
 -22   6  14     5828.43     7904.80    773.74 o 
 -20   6  14      182.27        4.87    314.58 o 
 -18   6  14    10972.79    10402.88    671.42 o 
 -16   6  14     3835.94     4351.65    889.31 o 
 -14   6  14    11390.80    10412.26    661.16 o 
 -12   6  14      495.58      382.51    282.12 o 
 -10   6  14     3623.94     4790.64   1317.00 o 
  -8   6  14     1079.87      735.73    310.76 o 
  -6   6  14    14069.70    13656.75    779.79 o 
  -4   6  14     8690.10     9329.22    512.87 o 
  -2   6  14     4975.33     5696.43    578.03 o 
   0   6  14    18788.42    20644.01    722.27 o 
   2   6  14      141.63      -27.85    212.35 o 
   4   6  14     5379.99     6376.31    530.17 o 
   6   6  14     1279.29      664.91    331.34 o 
   8   6  14     8778.10     8569.19    621.86 o 
  10   6  14      144.41     -234.05    241.24 o 
  12   6  14     7683.40     7921.88    831.20 o 
  14   6  14       79.73     -135.96    390.05 o 
  16   6  14     6098.24     7165.78    983.57 o 
 -23   7  14      748.45      974.88    422.27 o 
 -21   7  14      604.51      688.95    368.74 o 
 -19   7  14     1549.19     2173.55    523.66 o 
 -17   7  14      195.50      143.53    316.07 o 
 -15   7  14     1796.64     2344.92    490.85 o 
 -13   7  14        0.17     -135.64    380.97 o 
 -11   7  14     1065.49     1164.83    375.07 o 
  -9   7  14      981.37     1364.15    378.40 o 
  -7   7  14     1360.76     1736.97    409.79 o 
  -5   7  14       32.78     -184.61    224.20 o 
  -3   7  14     3463.33     4405.19    655.80 o 
  -1   7  14      822.77      687.73    297.98 o 
   1   7  14     3387.70     2896.30    418.84 o 
   3   7  14      130.22      -61.95    246.20 o 
   5   7  14     1037.46      870.26    315.57 o 
   7   7  14        4.51     -153.36    264.16 o 
   9   7  14     2377.33     2374.12    430.19 o 
  11   7  14       19.59     -150.93    288.20 o 
  13   7  14      527.01      397.51    404.42 o 
 -20   8  14        0.11     -244.62    405.14 o 
 -18   8  14     5991.50     7500.91   1066.00 o 
 -16   8  14      100.56      276.91    343.66 o 
 -14   8  14     5618.81     6268.25    724.39 o 
 -12   8  14     2607.96     2263.10    720.40 o 
 -10   8  14     9106.58     9656.83    728.81 o 
  -8   8  14     3684.73     3810.03    563.89 o 
  -6   8  14     2562.16     3742.84    972.70 o 
  -4   8  14     5470.25     4916.41    625.37 o 
  -2   8  14      635.69      323.70    274.75 o 
   0   8  14     6907.03     8375.61    711.28 o 
   2   8  14     1037.40     1210.31    340.06 o 
   4   8  14     8505.57     8829.72   1013.69 o 
   6   8  14       17.78     -127.84    283.98 o 
   8   8  14     5677.46     7032.79    634.51 o 
 -11   9  14     1775.52     2163.47    725.59 o 
  -9   9  14       22.29      602.90    402.46 o 
  -7   9  14      988.12     1490.72    547.93 o 
  -5   9  14       60.88       55.58    366.02 o 
  -3   9  14      319.27      -48.83    343.29 o 
  -1   9  14       76.41     -449.77    322.00 o 
   1   9  14      407.09      662.49    402.41 o 
 -33   1  15     1790.94     1154.15    471.90 o 
 -31   1  15     8694.92    10808.32    920.60 o 
 -29   1  15      529.52      376.67    349.34 o 
 -27   1  15    16739.17    16679.52   1101.69 o 
 -25   1  15     1463.63      996.67    370.08 o 
 -23   1  15    16054.46    16261.10    775.43 o 
 -21   1  15      320.99       50.56    185.97 o 
 -19   1  15    30774.03    29983.21    622.12 o 
 -17   1  15     5406.48     5187.18    341.18 o 
 -15   1  15    44232.27    43993.28    842.48 o 
 -13   1  15    29516.18    27931.77    594.67 o 
 -11   1  15    45902.97    46194.69    774.96 o 
  -9   1  15    21342.45    20055.93    633.21 o 
  -7   1  15    21783.20    21968.34    591.51 o 
  -5   1  15    29935.30    28846.86    679.74 o 
  -3   1  15    16400.92    15747.30    669.95 o 
  -1   1  15    14411.78    13454.27    630.89 o 
   1   1  15     4065.41     3891.20    577.94 o 
   3   1  15    20155.81    18627.12    768.27 o 
   5   1  15     1144.52      654.73    267.54 o 
   7   1  15    33791.77    32211.53    867.62 o 
   9   1  15      120.65     -284.89    224.68 o 
  11   1  15    17432.30    18428.34    687.23 o 
  13   1  15     3056.03     3434.34    408.41 o 
  15   1  15     8295.52     8901.06    454.53 o 
  17   1  15     1895.63     1766.76    353.63 o 
  19   1  15     1128.46     1106.53    347.72 o 
  21   1  15     1959.34     1928.21    741.17 o 
  23   1  15     1433.20     1089.36    687.95 o 
 -34   2  15        7.32     -281.54    327.68 o 
 -32   2  15        4.06     -203.59    315.93 o 
 -30   2  15       13.52     -585.78    483.84 o 
 -28   2  15      356.57      450.03    333.82 o 
 -26   2  15     3070.51     2832.08    610.56 o 
 -24   2  15     1446.67     1250.92    365.35 o 
 -22   2  15      429.54      603.78    222.36 o 
 -20   2  15     1430.23     1803.18    408.87 o 
 -18   2  15        0.42     -109.25    142.63 o 
 -16   2  15      224.92      166.00    159.45 o 
 -14   2  15     1121.66      779.05    195.14 o 
 -12   2  15      285.55       78.50    149.39 o 
 -10   2  15      134.20      -11.82    153.15 o 
  -8   2  15     1863.97     1422.49    347.06 o 
  -6   2  15      957.13      639.12    213.97 o 
  -4   2  15     3900.14     3374.15    309.73 o 
  -2   2  15     2614.16     2858.63    285.54 o 
   0   2  15      558.04      281.29    447.17 o 
   2   2  15     3515.18     3631.27    374.65 o 
   4   2  15      262.57      139.17    206.66 o 
   6   2  15     1689.02     1158.98    289.93 o 
   8   2  15     4015.03     3399.76    408.10 o 
  10   2  15      914.48      889.67    283.87 o 
  12   2  15       25.86     -168.97    216.17 o 
  14   2  15       32.54     -193.04    195.96 o 
  16   2  15        0.09     -109.88    211.98 o 
  18   2  15        6.27     -297.93    266.82 o 
  20   2  15       31.20     -312.14    276.20 o 
  22   2  15      571.61      176.52    404.35 o 
 -33   3  15      911.10      690.81    446.75 o 
 -31   3  15     7711.39     7796.95    830.45 o 
 -29   3  15     3231.38     2733.41    708.07 o 
 -27   3  15     7909.54     9499.22    841.65 o 
 -25   3  15      567.82      647.60    336.04 o 
 -23   3  15    10988.35    10969.12    511.30 o 
 -21   3  15      594.50      281.20    220.60 o 
 -19   3  15    11374.04    11042.35    490.59 o 
 -17   3  15     1384.38     1012.08    257.21 o 
 -15   3  15    15730.96    15555.52    469.27 o 
 -13   3  15     6723.64     6993.91    351.67 o 
 -11   3  15    19322.55    17546.50    527.75 o 
  -9   3  15    11471.86    10544.13    404.64 o 
  -7   3  15    12891.21    11776.14    576.52 o 
  -5   3  15    10482.60     9443.75    528.94 o 
  -3   3  15    10249.47     9458.38    538.62 o 
  -1   3  15    36178.66    36687.14    884.93 o 
   1   3  15     3524.46     4212.76    419.16 o 
   3   3  15    44759.44    44027.22    999.64 o 
   5   3  15       98.65     -116.09    217.39 o 
   7   3  15    15290.18    15708.52    645.60 o 
   9   3  15     3417.84     3907.96    423.79 o 
  11   3  15     9779.64     9466.58    551.13 o 
  13   3  15      696.86      148.42    239.25 o 
  15   3  15     7334.22     8632.25    628.43 o 
  17   3  15     1658.84     1604.60    684.27 o 
  19   3  15     5531.66     6778.73    872.60 o 
  21   3  15     3806.28     5325.03    590.07 o 
 -30   4  15     1007.15     1029.51    451.84 o 
 -28   4  15     1154.01     1036.77    441.18 o 
 -26   4  15        9.83     -379.24    268.00 o 
 -24   4  15        1.00     -336.05    224.04 o 
 -22   4  15      559.72      390.78    246.08 o 
 -20   4  15        0.50      -27.00    196.40 o 
 -18   4  15      859.84      586.28    237.32 o 
 -16   4  15     7638.44     7477.17    430.65 o 
 -14   4  15     3316.77     4177.72    494.34 o 
 -12   4  15     9660.07     9384.94    528.06 o 
 -10   4  15       46.57      -21.01    221.96 o 
  -8   4  15      116.74      190.19    232.11 o 
  -6   4  15     1080.98      582.19    273.80 o 
  -4   4  15      300.34      -44.02    227.12 o 
  -2   4  15       92.32      154.75    219.05 o 
   0   4  15     1735.99     1535.48    347.27 o 
   2   4  15       49.19      -75.88    206.24 o 
   4   4  15      692.76      299.76    232.28 o 
   6   4  15       68.82       36.77    210.03 o 
   8   4  15       28.11     -130.06    221.54 o 
  10   4  15        4.74     -125.33    219.44 o 
  12   4  15       89.76      283.87    274.67 o 
  14   4  15     1072.25      836.10    340.25 o 
  16   4  15     1092.37      364.02    314.07 o 
  18   4  15      631.59      272.78    330.23 o 
  20   4  15       22.24     -281.70    303.38 o 
 -29   5  15      707.80      520.62    445.51 o 
 -27   5  15     3500.03     3393.97    616.68 o 
 -25   5  15       56.50     -190.11    319.60 o 
 -23   5  15     6201.65     7379.72   1393.10 o 
 -21   5  15     1498.56     1289.25    420.89 o 
 -19   5  15     9671.06    10345.49    727.88 o 
 -17   5  15     2320.46     2087.45    854.91 o 
 -15   5  15     3829.50     4249.07   1357.08 o 
 -13   5  15     1801.71     2164.69    397.58 o 
 -11   5  15    12199.07    11686.64    613.04 o 
  -9   5  15     3567.20     4130.71    487.60 o 
  -7   5  15     4355.88     5149.39   1495.16 o 
  -5   5  15    13093.33    13699.94    679.44 o 
  -3   5  15      876.70      510.41    250.10 o 
  -1   5  15    10316.89    10706.08    523.34 o 
   1   5  15      582.23      341.82    299.62 o 
   3   5  15     5306.68     6000.83    516.06 o 
   5   5  15      138.52      -88.23    200.67 o 
   7   5  15    16525.70    15812.61    660.98 o 
   9   5  15      360.49      540.63    270.32 o 
  11   5  15    10733.35    10663.02    594.57 o 
  13   5  15     2253.03     2332.70    410.27 o 
  15   5  15     6662.89     6952.48    780.65 o 
  17   5  15      700.94       53.58    392.13 o 
 -26   6  15      234.53      679.19    641.22 o 
 -24   6  15      145.52      -11.08    312.60 o 
 -22   6  15      952.37     1040.50    428.17 o 
 -20   6  15      158.38       -7.10    319.34 o 
 -18   6  15        0.52       53.08    323.83 o 
 -16   6  15       34.51     -107.99    279.50 o 
 -14   6  15     1174.55     1130.89    661.99 o 
 -12   6  15       30.75        6.04    243.39 o 
 -10   6  15       16.13     -204.90    222.83 o 
  -8   6  15     2988.88     3709.38    505.57 o 
  -6   6  15       73.31      -82.59    262.74 o 
  -4   6  15     1469.34     2134.64    372.09 o 
  -2   6  15     1014.28     1052.21    296.91 o 
   0   6  15      692.75     1046.90    442.08 o 
   2   6  15      765.79      823.75    298.51 o 
   4   6  15     1510.33     1450.29    346.94 o 
   6   6  15       19.20     -203.69    229.10 o 
   8   6  15     1419.85     1136.14    355.06 o 
  10   6  15      892.48     1429.07    474.66 o 
  12   6  15     1031.20     1006.32    334.47 o 
  14   6  15      156.35       43.05    372.16 o 
  16   6  15       76.78     -259.33    387.03 o 
 -23   7  15     4976.58     5963.08    890.93 o 
 -21   7  15       23.72        3.01    379.02 o 
 -19   7  15     6730.50     7794.46   2124.70 o 
 -17   7  15      287.38      246.65    353.83 o 
 -15   7  15     6932.75     6869.31    826.19 o 
 -13   7  15    12617.14    12308.79   1053.02 o 
 -11   7  15    11383.71    12899.66    731.85 o 
  -9   7  15    11759.54    11672.13   1295.26 o 
  -7   7  15     7174.72     7836.69   1957.90 o 
  -5   7  15    10240.26    10142.19    550.40 o 
  -3   7  15     2387.38     1657.73    347.76 o 
  -1   7  15     4955.97     5265.02    989.75 o 
   1   7  15      266.59      -56.52    250.00 o 
   3   7  15     9048.65    10333.02    874.90 o 
   5   7  15      260.07     -104.11    255.14 o 
   7   7  15    11672.29    11531.65    815.56 o 
   9   7  15      706.65      420.55    306.31 o 
  11   7  15     4895.88     5826.22    603.27 o 
 -18   8  15       63.07     -270.15    327.09 o 
 -16   8  15      383.76      750.28    510.93 o 
 -14   8  15       28.45       24.01    489.35 o 
 -12   8  15      533.71      384.86    497.79 o 
 -10   8  15      212.83      435.90    348.17 o 
  -8   8  15     1172.64     1130.56    398.22 o 
  -6   8  15      589.98      281.47    319.33 o 
  -4   8  15     1483.19     1855.61    485.05 o 
  -2   8  15        5.03     -239.40    259.98 o 
   0   8  15      670.20      669.38    311.80 o 
   2   8  15       85.09     -187.60    273.38 o 
   4   8  15      503.63      -94.64    284.32 o 
   6   8  15       55.85     -219.03    286.43 o 
 -34   0  16     1441.21     2284.84    735.33 o 
 -32   0  16     8273.17    10243.00   1311.32 o 
 -30   0  16     6164.15     4633.28    931.65 o 
 -28   0  16    17945.14    14981.09   1155.89 o 
 -26   0  16      491.41      214.50    480.59 o 
 -24   0  16    22713.16    22847.09   1317.49 o 
 -22   0  16     2466.80     1658.87    559.45 o 
 -20   0  16    19028.01    19031.40    727.52 o 
 -18   0  16    14507.22    13695.53    732.08 o 
 -16   0  16    17936.33    17225.08    921.59 o 
 -14   0  16    21917.96    21384.70    754.71 o 
 -12   0  16    47884.41    46363.48   1120.90 o 
 -10   0  16    20358.41    20216.29    731.21 o 
  -8   0  16    13850.49    12268.79    576.55 o 
  -6   0  16    16457.05    15308.19    957.94 o 
  -4   0  16     5028.52     4627.76    711.31 o 
  -2   0  16     2687.29     2395.82    590.60 o 
   0   0  16     1098.12     1108.51    496.82 o 
   2   0  16    16924.14    17817.59   1103.32 o 
   4   0  16      138.84      344.95    407.90 o 
   6   0  16    28307.49    27272.69   1399.59 o 
   8   0  16    17435.80    17777.03   1162.38 o 
  10   0  16    19665.69    20999.71    924.46 o 
  12   0  16     1192.04      662.73    372.40 o 
  14   0  16     6383.36     6019.32    690.33 o 
  16   0  16      216.76     -124.33    340.32 o 
  18   0  16     4679.33     3808.39    663.13 o 
  20   0  16      876.77     -388.76    572.43 o 
 -33   1  16        9.11     -306.29    322.98 o 
 -31   1  16        4.01     -301.77    308.74 o 
 -29   1  16     1973.50     1868.21    480.06 o 
 -27   1  16     1223.99     1105.02    407.02 o 
 -25   1  16     1683.83     1732.04    423.72 o 
 -23   1  16       89.86     -366.93    244.62 o 
 -21   1  16     1298.12     1306.38    279.83 o 
 -19   1  16     1914.68     1803.95    247.62 o 
 -17   1  16      652.97      306.60    171.92 o 
 -15   1  16     3279.29     3484.75    303.67 o 
 -13   1  16     1157.26     1197.15    255.64 o 
 -11   1  16       46.58      -62.90    138.79 o 
  -9   1  16    12618.60    12901.17    582.06 o 
  -7   1  16      187.42      137.70    164.37 o 
  -5   1  16      182.82      269.77    174.56 o 
  -3   1  16       71.47      195.88    285.89 o 
  -1   1  16     5115.34     4924.98    531.28 o 
   1   1  16      705.16      281.87    260.85 o 
   3   1  16      395.98      239.98    257.15 o 
   5   1  16      762.08      754.42    279.38 o 
   7   1  16      304.69      301.27    262.97 o 
   9   1  16     1558.77     1741.40    353.43 o 
  11   1  16     1336.61      539.46    271.84 o 
  13   1  16        0.39     -341.48    227.66 o 
  15   1  16      187.22       21.38    208.04 o 
  17   1  16      301.45      120.66    227.52 o 
  19   1  16       15.82     -348.53    367.40 o 
  21   1  16       77.45     -554.90    481.89 o 
 -32   2  16     6020.99     6793.80    779.31 o 
 -30   2  16      583.12      448.21    387.95 o 
 -28   2  16     8579.77     8799.01    906.02 o 
 -26   2  16       33.61      -96.48    291.28 o 
 -24   2  16    15645.04    15783.48    799.93 o 
 -22   2  16        6.14     -148.17    186.42 o 
 -20   2  16    13378.03    13136.18    536.33 o 
 -18   2  16      279.43       50.46    163.97 o 
 -16   2  16    28574.83    27894.89    822.06 o 
 -14   2  16     3039.89     3252.99    492.41 o 
 -12   2  16     8941.32     9028.61    366.96 o 
 -10   2  16    15855.07    15326.49    509.21 o 
  -8   2  16    22931.44    21973.43    599.48 o 
  -6   2  16    30085.22    29974.95    695.85 o 
  -4   2  16    27255.05    23847.52   1924.63 o 
  -2   2  16    18948.67    19066.59    767.11 o 
   0   2  16     1828.05     1575.08    379.74 o 
   2   2  16    20414.50    20396.24    693.78 o 
   4   2  16        0.78     -331.73    221.15 o 
   6   2  16     9535.41     9694.84    510.37 o 
   8   2  16      527.57      334.81    245.22 o 
  10   2  16     7377.54     7920.23    590.86 o 
  12   2  16      144.96      -36.53    237.16 o 
  14   2  16    11043.25    11489.99    678.04 o 
  16   2  16     1618.99     1399.04    468.62 o 
  18   2  16     1958.18     1845.49    408.45 o 
  20   2  16     3474.57     3838.42   1006.68 o 
 -31   3  16      163.36      223.68    379.30 o 
 -29   3  16       27.18      -80.06    349.66 o 
 -27   3  16      422.93      102.93    331.82 o 
 -25   3  16       64.99     -207.99    250.65 o 
 -23   3  16      778.79      405.26    251.82 o 
 -21   3  16      193.88      -38.26    200.86 o 
 -19   3  16      763.24      900.46    262.19 o 
 -17   3  16     3206.75     4224.53    460.00 o 
 -15   3  16      153.02      197.80    189.88 o 
 -13   3  16     7735.94     7669.87    541.93 o 
 -11   3  16      844.88      824.58    278.18 o 
  -9   3  16      812.49      975.81    305.31 o 
  -7   3  16      194.31      -83.35    444.08 o 
  -5   3  16     1253.58     1069.47    363.93 o 
  -3   3  16        4.77     -175.76    204.45 o 
  -1   3  16     1532.57     1563.12    363.06 o 
   1   3  16        7.20       29.27    202.05 o 
   3   3  16      344.32      500.71    255.62 o 
   5   3  16      290.01      244.79    228.19 o 
   7   3  16      491.03      -24.68    232.98 o 
   9   3  16     1548.40      855.86    300.97 o 
  11   3  16     1016.41      589.44    277.52 o 
  13   3  16      364.71      140.72    254.66 o 
  15   3  16      677.25      704.70    384.45 o 
  17   3  16      166.60     -116.81    302.91 o 
  19   3  16        0.84     -420.28    280.19 o 
 -30   4  16      453.58      439.90    407.30 o 
 -28   4  16     5468.18     5951.55    743.33 o 
 -26   4  16       93.50       86.50    322.55 o 
 -24   4  16     7403.88     8627.26    624.71 o 
 -22   4  16      191.32       66.06    224.04 o 
 -20   4  16    10369.59    10893.08    518.44 o 
 -18   4  16     9640.29     9620.94    614.71 o 
 -16   4  16    10995.10    11101.89    504.28 o 
 -14   4  16     8250.90     8196.68    626.35 o 
 -12   4  16    33378.62    32708.91    995.23 o 
 -10   4  16     5356.31     7041.70    790.98 o 
  -8   4  16    10332.13    10356.26   1192.39 o 
  -6   4  16    18012.21    16165.67    724.33 o 
  -4   4  16     2867.18     3089.52    459.61 o 
  -2   4  16    23105.46    22698.04   1119.86 o 
   0   4  16      252.41       73.34    222.65 o 
   2   4  16    14820.62    14729.72    649.49 o 
   4   4  16      192.23      -28.95    224.09 o 
   6   4  16    12178.14    12068.64    576.69 o 
   8   4  16      473.27      -19.30    233.04 o 
  10   4  16    20477.49    21340.11    775.16 o 
  12   4  16     3602.73     3835.79    469.37 o 
  14   4  16    10366.25    10683.73    721.26 o 
  16   4  16     4611.97     5045.18    699.49 o 
  18   4  16     3268.88     3543.86    528.13 o 
 -29   5  16       43.05     -172.96    564.31 o 
 -27   5  16      137.12       10.38    533.81 o 
 -25   5  16       70.28     -320.07    303.62 o 
 -23   5  16      258.87      258.81    342.01 o 
 -21   5  16     1955.89     2685.87    486.80 o 
 -19   5  16      499.08      430.13    336.22 o 
 -17   5  16     1528.19     1989.47    404.87 o 
 -15   5  16      194.88      129.10    272.86 o 
 -13   5  16       37.98      -71.09    220.69 o 
 -11   5  16       29.03     -157.78    229.42 o 
  -9   5  16       66.16      105.95    257.35 o 
  -7   5  16      273.53      192.66    273.97 o 
  -5   5  16     1867.95     1479.80    393.05 o 
  -3   5  16      189.66       76.15    236.00 o 
  -1   5  16     2123.20     2676.16    399.11 o 
   1   5  16     2098.10     2223.45    365.83 o 
   3   5  16      199.22      177.52    255.49 o 
   5   5  16     2204.84     1785.80    355.70 o 
   7   5  16        5.52      -91.94    247.00 o 
   9   5  16      797.83      467.06    302.24 o 
  11   5  16      623.57      664.07    314.99 o 
  13   5  16      574.09      117.23    295.92 o 
  15   5  16       11.69     -389.30    365.60 o 
  17   5  16      399.42     -213.10    404.55 o 
 -26   6  16       83.58     -766.80    515.96 o 
 -24   6  16     5361.78     6304.76    745.76 o 
 -22   6  16      186.17     -125.65    315.04 o 
 -20   6  16     5127.55     5332.10   1872.72 o 
 -18   6  16      782.15      642.48    368.49 o 
 -16   6  16     4427.44     6086.23    968.00 o 
 -14   6  16     9392.60     9612.81    906.34 o 
 -12   6  16     5876.78     7897.92    682.29 o 
 -10   6  16     9037.96    10454.07    699.18 o 
  -8   6  16     7657.60    10120.96    779.02 o 
  -6   6  16     8681.83     8182.61    631.16 o 
  -4   6  16     2874.68     3139.08    475.78 o 
  -2   6  16     9923.38     9540.88    570.80 o 
   0   6  16      454.05      665.27    304.19 o 
   2   6  16    15536.41    14631.63    655.64 o 
   4   6  16       36.95     -185.60    239.84 o 
   6   6  16    15234.86    15798.25    867.14 o 
   8   6  16      671.90      646.33    323.14 o 
  10   6  16     8373.54     9775.66    650.24 o 
  12   6  16      792.45      904.18    351.20 o 
  14   6  16     3113.80     3179.27    623.52 o 
 -21   7  16        1.94     -195.58    343.18 o 
 -19   7  16      235.88       92.05    336.54 o 
 -17   7  16       42.29       53.68    336.84 o 
 -15   7  16      181.07      221.21    356.55 o 
 -13   7  16      509.03      740.84    532.51 o 
 -11   7  16      631.48      473.17    350.82 o 
  -9   7  16     1996.91     2423.65    478.94 o 
  -7   7  16       20.39      126.83    321.38 o 
  -5   7  16      685.72      495.18    351.22 o 
  -3   7  16      364.12      276.09    299.92 o 
  -1   7  16      299.77      237.66    300.32 o 
   1   7  16       39.47     -383.82    255.88 o 
   3   7  16       85.00     -419.50    279.67 o 
   5   7  16      651.45      629.91    326.67 o 
   7   7  16      902.59      596.56    323.28 o 
   9   7  16      884.74      348.70    328.51 o 
  11   7  16       16.42     -129.66    306.91 o 
 -16   8  16     4064.57     3988.19    847.12 o 
 -14   8  16     1651.51     1350.59    674.65 o 
 -12   8  16     3174.85     4111.15    887.85 o 
 -10   8  16     3999.26     3172.42    907.15 o 
  -8   8  16     4306.67     5453.57   1386.61 o 
  -6   8  16     5592.27     6493.71    727.77 o 
  -4   8  16     2701.19     3184.63    826.35 o 
  -2   8  16     5298.48     4763.28    612.23 o 
   0   8  16      152.38     -326.79    271.01 o 
   2   8  16     4527.98     5418.56    580.61 o 
   4   8  16      286.60       12.39    310.82 o 
 -33   1  17     5390.21     4891.22    716.83 o 
 -31   1  17      431.53      394.89    387.95 o 
 -29   1  17    13070.36    12465.96    773.93 o 
 -27   1  17      207.86     -149.74    303.46 o 
 -25   1  17    13431.87    13350.11    757.16 o 
 -23   1  17      363.87      259.39    313.10 o 
 -21   1  17    12529.68    12246.18    720.81 o 
 -19   1  17      901.42      864.28    215.13 o 
 -17   1  17    33133.32    32367.08    687.23 o 
 -15   1  17     3872.94     4351.87    388.43 o 
 -13   1  17    13687.88    13236.88    441.41 o 
 -11   1  17    19331.51    19104.32    520.86 o 
  -9   1  17     8493.95     7566.04    341.37 o 
  -7   1  17    18245.49    17903.52    891.28 o 
  -5   1  17     8234.10     7488.20    388.72 o 
  -3   1  17     9712.97     8595.99    554.39 o 
  -1   1  17     1539.27     1548.35    364.31 o 
   1   1  17    14693.62    13884.31    706.62 o 
   3   1  17        4.65     -377.24    251.49 o 
   5   1  17    13400.25    14489.44   1043.61 o 
   7   1  17     2815.35     2769.63    401.13 o 
   9   1  17     8164.56     8548.41    571.83 o 
  11   1  17     1188.27     1177.19    334.63 o 
  13   1  17     6877.93     7412.18    607.15 o 
  15   1  17      710.99      331.79    318.29 o 
  17   1  17     3820.71     3918.77    515.91 o 
  19   1  17     2242.34     1948.08    522.83 o 
  21   1  17      699.41     -366.69    600.33 o 
 -32   2  17      201.13      -82.73    493.57 o 
 -30   2  17      283.45       61.69    366.08 o 
 -28   2  17       76.17     -161.47    309.34 o 
 -26   2  17     1226.36      145.78    351.13 o 
 -24   2  17      613.49      266.00    298.47 o 
 -22   2  17        0.23       25.48    208.04 o 
 -20   2  17       55.13       97.47    210.50 o 
 -18   2  17        1.09     -210.74    147.57 o 
 -16   2  17     1748.90     1167.16    242.01 o 
 -14   2  17     6440.48     6790.97    477.61 o 
 -12   2  17     6427.55     6483.62    438.08 o 
 -10   2  17      323.87      367.30    195.26 o 
  -8   2  17     8439.02     8223.96    395.12 o 
  -6   2  17      130.68      345.79    375.94 o 
  -4   2  17     1652.21     1997.68    395.91 o 
  -2   2  17        4.68      468.29    274.43 o 
   0   2  17     1937.59     1330.61    361.66 o 
   2   2  17     3628.90     4794.77    564.37 o 
   4   2  17     4340.83     5063.61    948.82 o 
   6   2  17      639.89      168.07    255.47 o 
   8   2  17      521.84      255.88    256.78 o 
  10   2  17      141.97      217.41    267.32 o 
  12   2  17     1622.13     1445.27    358.34 o 
  14   2  17      220.53       95.78    315.42 o 
  16   2  17      432.03     -217.58    306.14 o 
  18   2  17      377.15      -38.50    335.06 o 
  20   2  17       75.38     -361.31    305.04 o 
 -31   3  17       21.58     -211.63    463.72 o 
 -29   3  17     2812.71     2569.84    562.05 o 
 -27   3  17      334.67     -408.25    464.69 o 
 -25   3  17    14311.24    14560.83    801.68 o 
 -23   3  17      698.10      145.35    238.33 o 
 -21   3  17    20831.75    21874.19    720.01 o 
 -19   3  17     5415.87     5908.47    603.45 o 
 -17   3  17     6276.73     6894.05    436.52 o 
 -15   3  17    12596.27    12708.96    449.03 o 
 -13   3  17     8704.40     8482.32    449.68 o 
 -11   3  17    15973.48    15848.63    954.21 o 
  -9   3  17    16086.61    15611.00    942.85 o 
  -7   3  17    19460.22    18367.41    771.65 o 
  -5   3  17     7383.48     7532.21    652.17 o 
  -3   3  17    26175.56    26554.04    943.98 o 
  -1   3  17      219.64     -211.60    242.80 o 
   1   3  17    24895.30    23587.13    770.81 o 
   3   3  17      310.33      368.48    347.98 o 
   5   3  17    21183.29    20849.52    743.24 o 
   7   3  17       25.66      -54.19    224.61 o 
   9   3  17    21590.36    21735.31   1137.13 o 
  11   3  17     2434.46     1592.48    364.07 o 
  13   3  17     3781.32     3680.00    483.63 o 
  15   3  17     5804.04     5671.57    575.07 o 
  17   3  17     1046.43      731.24    464.82 o 
  19   3  17     1149.79      925.16    406.01 o 
 -30   4  17        2.49     -162.32    356.30 o 
 -28   4  17       41.13        7.81    343.59 o 
 -26   4  17      536.65      374.48    367.69 o 
 -24   4  17      204.19       35.49    358.31 o 
 -22   4  17     1391.97     2094.10    455.86 o 
 -20   4  17     1731.65     1712.01    433.37 o 
 -18   4  17      873.24      471.52    335.54 o 
 -16   4  17       57.18     -324.01    216.01 o 
 -14   4  17     1505.34     1583.62    305.48 o 
 -12   4  17       79.94     -165.31    280.37 o 
 -10   4  17      847.15      849.44    338.16 o 
  -8   4  17      981.02      949.31    326.43 o 
  -6   4  17      934.72      935.26    323.98 o 
  -4   4  17      116.59     -102.18    241.86 o 
  -2   4  17        8.40      -66.96    246.79 o 
   0   4  17     1932.74     1428.38    315.05 o 
   2   4  17      292.57       41.46    229.04 o 
   4   4  17        4.18      -44.17    223.88 o 
   6   4  17     1030.96      718.40    292.97 o 
   8   4  17       93.62        1.98    260.24 o 
  10   4  17     1883.08     1514.91    381.56 o 
  12   4  17      463.81      -25.03    281.22 o 
  14   4  17      872.63      813.92    332.18 o 
  16   4  17      192.52     -234.78    390.68 o 
 -27   5  17      247.81     -383.24    502.66 o 
 -25   5  17     7621.98     8191.94   2546.39 o 
 -23   5  17      824.47      930.52    386.15 o 
 -21   5  17     8804.73     9953.14    846.54 o 
 -19   5  17     1480.16     1835.05    446.13 o 
 -17   5  17    14337.39    14483.29   1093.58 o 
 -15   5  17     1139.92     1048.98    450.57 o 
 -13   5  17     6904.95     7326.80    571.72 o 
 -11   5  17     7856.04     8867.25    710.06 o 
  -9   5  17     5893.67     6630.15   1069.73 o 
  -7   5  17     6608.25     7085.85    774.11 o 
  -5   5  17     3148.95     3415.63    510.96 o 
  -3   5  17    14164.40    13082.42   1318.30 o 
  -1   5  17     3618.92     3535.60    453.42 o 
   1   5  17    21663.50    21841.76    779.22 o 
   3   5  17      760.28     1082.64    326.91 o 
   5   5  17    11747.34    12676.43    624.37 o 
   7   5  17     3341.39     3142.99    453.62 o 
   9   5  17     9800.28    11202.75    842.53 o 
  11   5  17     1612.98     1463.97    368.92 o 
  13   5  17     7435.92     8783.05   1144.54 o 
  15   5  17      955.98      338.21    436.71 o 
 -24   6  17      130.54     -113.03    321.95 o 
 -22   6  17      566.85      475.07    780.11 o 
 -20   6  17     1356.73     1500.09    449.49 o 
 -18   6  17      118.88     -170.05    308.27 o 
 -16   6  17     1064.59     1081.65    393.29 o 
 -14   6  17     1427.21     1957.41    619.80 o 
 -12   6  17     1706.80     1384.87    392.21 o 
 -10   6  17     1293.41     1542.44    420.09 o 
  -8   6  17      144.36      128.18    294.78 o 
  -6   6  17     1823.54     1864.32    433.66 o 
  -4   6  17      451.16     -126.40    268.80 o 
  -2   6  17     1038.20     1097.34    338.42 o 
   0   6  17      463.87      347.81    270.75 o 
   2   6  17      173.32       77.53    266.78 o 
   4   6  17      443.00      237.74    290.32 o 
   6   6  17       55.68      -40.72    262.41 o 
   8   6  17      771.18      987.63    362.67 o 
  10   6  17       16.73      -31.50    297.91 o 
  12   6  17     1230.17      850.49    352.46 o 
 -21   7  17     2529.16     4804.67    705.59 o 
 -19   7  17      512.27     -139.64    346.31 o 
 -17   7  17     2675.05     2669.32    580.03 o 
 -15   7  17     4324.40     3442.06    580.34 o 
 -13   7  17     4001.33     4133.54    846.63 o 
 -11   7  17     7921.03     8740.59    777.94 o 
  -9   7  17     2582.74     3932.51   1393.75 o 
  -7   7  17     9182.99    11466.70    963.94 o 
  -5   7  17      583.88      410.03    344.47 o 
  -3   7  17     5957.67     5567.35    561.92 o 
  -1   7  17       85.96     -311.56    250.51 o 
   1   7  17     4215.23     5076.77    626.22 o 
   3   7  17      339.38      160.55    286.27 o 
   5   7  17     6540.82     6707.30    946.80 o 
   7   7  17      596.38      457.69    340.66 o 
   9   7  17     4546.31     4079.44    744.96 o 
 -14   8  17     1173.49     1232.47    633.11 o 
 -12   8  17       18.19     -443.60    508.82 o 
 -10   8  17      346.46      196.00    364.96 o 
  -8   8  17       14.58      419.71    378.83 o 
  -6   8  17      235.82      276.71    382.13 o 
  -4   8  17       63.03     -311.04    320.11 o 
  -2   8  17      662.72      372.75    345.83 o 
   0   8  17       26.48      108.43    306.54 o 
   2   8  17      423.73      176.38    328.07 o 
 -32   0  18      418.74      205.74    508.50 o 
 -30   0  18     8181.10    10010.00   1293.48 o 
 -28   0  18     1446.94      844.36    594.17 o 
 -26   0  18     8550.02     9398.63   1183.47 o 
 -24   0  18     3947.35     4842.59    850.20 o 
 -22   0  18     3530.73     2251.09    688.60 o 
 -20   0  18     1220.59     1007.03    330.25 o 
 -18   0  18    17085.80    16312.75    709.07 o 
 -16   0  18    19166.12    17534.64    739.28 o 
 -14   0  18    12395.58    13428.64    648.21 o 
 -12   0  18    17708.34    16344.79    704.50 o 
 -10   0  18      199.40       22.51    216.10 o 
  -8   0  18    16684.70    17216.68    994.93 o 
  -6   0  18     1610.14     1697.49    534.14 o 
  -4   0  18     7183.64     8035.07    969.30 o 
  -2   0  18     2542.06     2465.26    649.33 o 
   0   0  18     7236.02     5589.92    911.86 o 
   2   0  18     2285.96     1887.32    657.45 o 
   4   0  18    27757.73    30477.17   1548.21 o 
   6   0  18        9.38      -72.04    439.38 o 
   8   0  18     5789.35     6774.69   1021.87 o 
  10   0  18      268.78      632.14    556.53 o 
  12   0  18     8639.70    10129.10   1260.05 o 
  14   0  18     2344.75     1754.78    499.95 o 
  16   0  18     2648.66     2485.53    562.84 o 
  18   0  18     2455.11     2169.66    557.85 o 
 -31   1  18      374.26      -11.78    352.46 o 
 -29   1  18        0.12     -323.53    307.95 o 
 -27   1  18      957.37      634.47    397.40 o 
 -25   1  18       92.18      -67.35    306.82 o 
 -23   1  18      472.63       70.58    300.44 o 
 -21   1  18     1568.28     1494.10    300.25 o 
 -19   1  18      783.79      455.45    197.27 o 
 -17   1  18     2516.55     2984.74    308.24 o 
 -15   1  18       58.87        3.18    162.13 o 
 -13   1  18    10520.73    11043.50    420.70 o 
 -11   1  18     1643.50     1181.28    227.68 o 
  -9   1  18       23.62     -180.06    136.10 o 
  -7   1  18     1761.24     1871.33    316.14 o 
  -5   1  18     4678.71     5628.14    437.62 o 
  -3   1  18      397.73      624.74    621.10 o 
  -1   1  18      638.56      259.57    293.32 o 
   1   1  18      427.44      804.78    347.72 o 
   3   1  18      354.24      239.58    296.46 o 
   5   1  18     3423.08     3635.08    593.36 o 
   7   1  18      172.18     -239.15    288.54 o 
   9   1  18       20.20     -168.86    238.27 o 
  11   1  18     2011.61     1999.52    380.52 o 
  13   1  18     1433.94     1521.49    391.10 o 
  15   1  18        2.31     -401.87    267.91 o 
  17   1  18      278.43     -350.73    304.86 o 
  19   1  18      444.21      443.99    476.70 o 
 -32   2  18      517.22      359.53    421.15 o 
 -30   2  18    10163.21    11524.60    997.20 o 
 -28   2  18      294.47       47.68    359.61 o 
 -26   2  18    18155.69    17768.92    898.45 o 
 -24   2  18      489.38      219.56    327.94 o 
 -22   2  18    20028.75    20583.73   1010.55 o 
 -20   2  18      766.24      703.31    262.91 o 
 -18   2  18     4718.63     4623.69    790.72 o 
 -16   2  18     2140.49     2129.53    353.44 o 
 -14   2  18     4899.89     5415.65    437.38 o 
 -12   2  18    22058.44    21341.96    571.93 o 
 -10   2  18    14536.48    13317.80    507.07 o 
  -8   2  18    22676.75    20412.60    823.54 o 
  -6   2  18     1910.77     1774.40    389.93 o 
  -4   2  18    31344.49    29294.84   1004.88 o 
  -2   2  18     1061.85      350.49    302.86 o 
   0   2  18    29376.79    27766.45   1005.28 o 
   2   2  18        0.24      -15.95    259.84 o 
   4   2  18    10002.83     9642.99    570.83 o 
   6   2  18      673.82      453.58    280.01 o 
   8   2  18     9550.19    10857.87    614.87 o 
  10   2  18     4838.88     5743.90    554.98 o 
  12   2  18     4437.21     4967.40    549.16 o 
  14   2  18     3230.10     2437.53    440.83 o 
  16   2  18     4622.63     4018.03    517.95 o 
  18   2  18     1995.26     1254.20    522.49 o 
 -31   3  18      404.63     -307.14    349.06 o 
 -29   3  18       73.32     -185.63    354.49 o 
 -27   3  18     1684.53     1050.96    431.93 o 
 -25   3  18       53.98     -401.76    291.17 o 
 -23   3  18      853.37      755.49    295.68 o 
 -21   3  18     1042.85     1270.67    297.67 o 
 -19   3  18      732.88      588.05    256.77 o 
 -17   3  18      262.16      237.78    217.39 o 
 -15   3  18      199.36       47.27    208.40 o 
 -13   3  18       14.31      -53.54    234.59 o 
 -11   3  18       29.69     -159.22    242.63 o 
  -9   3  18     1921.54     2186.88    418.53 o 
  -7   3  18      684.31      426.10    338.95 o 
  -5   3  18     5555.58     5509.96    924.03 o 
  -3   3  18       50.48      -85.55    259.84 o 
  -1   3  18     1387.75      919.51    352.06 o 
   1   3  18      137.06      355.22    284.20 o 
   3   3  18      634.07      131.71    262.97 o 
   5   3  18     1256.47     1115.25    330.19 o 
   7   3  18      131.38     -141.56    247.53 o 
   9   3  18        4.24     -107.04    244.68 o 
  11   3  18     1317.26     1062.47    354.00 o 
  13   3  18      180.40     -257.04    268.97 o 
  15   3  18       75.50     -386.29    275.87 o 
  17   3  18       70.53     -463.25    387.33 o 
 -28   4  18      232.64     -465.84    345.97 o 
 -26   4  18     6810.09     8591.92   1260.05 o 
 -24   4  18     1586.68     1151.70    417.63 o 
 -22   4  18     9277.09    10632.88    878.11 o 
 -20   4  18     2279.86     2112.12    461.88 o 
 -18   4  18    10933.09    10608.84    670.17 o 
 -16   4  18      964.85      837.57    282.51 o 
 -14   4  18     8426.29     7921.43    485.00 o 
 -12   4  18     2457.36     3291.75    735.49 o 
 -10   4  18     9410.97     8987.19   1318.63 o 
  -8   4  18    15112.51    15209.18   1249.99 o 
  -6   4  18     3576.66     4067.91    523.02 o 
  -4   4  18    32338.49    31923.33   1083.53 o 
  -2   4  18      997.45      869.01    427.05 o 
   0   4  18     9898.44     9976.88    566.65 o 
   2   4  18      121.31     -301.76    201.17 o 
   4   4  18     8152.12     8303.17    629.59 o 
   6   4  18      116.39     -341.64    227.76 o 
   8   4  18     8785.08     7832.65    633.12 o 
  10   4  18      983.05      983.01    351.94 o 
  12   4  18     5890.75     7496.69    809.77 o 
  14   4  18     3807.98     3644.82    512.39 o 
  16   4  18     2227.89     1925.81    819.54 o 
 -27   5  18      207.99      247.60    548.41 o 
 -25   5  18      702.96      363.19    371.25 o 
 -23   5  18      163.79      604.96    394.09 o 
 -21   5  18      622.96      352.79    467.45 o 
 -19   5  18     1126.56      543.30    374.44 o 
 -17   5  18       36.65      295.15    321.99 o 
 -15   5  18     2202.49     2590.23    688.44 o 
 -13   5  18      145.05      -22.17    259.95 o 
 -11   5  18     2430.11     2665.00    470.86 o 
  -9   5  18        2.38     -149.12    261.81 o 
  -7   5  18      963.64      851.65    348.81 o 
  -5   5  18        0.68      154.30    284.20 o 
  -3   5  18     1615.31     1758.21    511.74 o 
  -1   5  18       77.42     -182.82    258.19 o 
   1   5  18     1881.33     2346.61    407.65 o 
   3   5  18       52.29      -16.73    264.20 o 
   5   5  18     1564.99     1707.06    383.22 o 
   7   5  18        2.76     -352.34    234.89 o 
   9   5  18        2.32      -45.61    280.93 o 
  11   5  18      964.44     1025.78    349.39 o 
  13   5  18       25.33     -332.82    301.78 o 
 -24   6  18        6.07     -253.13    352.18 o 
 -22   6  18    12167.42    12967.97    822.10 o 
 -20   6  18       16.97     -151.51    330.92 o 
 -18   6  18     9914.18    10464.07    721.97 o 
 -16   6  18     3629.35     5057.10    653.71 o 
 -14   6  18     5832.79     5974.13    952.42 o 
 -12   6  18    10079.29    10590.64    819.21 o 
 -10   6  18     2711.80     3209.41    521.97 o 
  -8   6  18    10377.02     9320.17    639.49 o 
  -6   6  18     3710.59     3062.51   1344.91 o 
  -4   6  18    10264.58    10168.20    676.04 o 
  -2   6  18     1972.76     1644.90    388.38 o 
   0   6  18     7985.10    10598.71    788.79 o 
   2   6  18      175.20      -70.17    268.36 o 
   4   6  18     7059.43     7539.82    655.52 o 
   6   6  18      818.90      -38.57    332.50 o 
   8   6  18     7348.18     8761.19   1021.51 o 
  10   6  18      464.03      200.28    310.92 o 
 -19   7  18      281.92      160.52    358.16 o 
 -17   7  18      204.25       -2.79    348.77 o 
 -15   7  18      200.14      458.50    613.80 o 
 -13   7  18        1.00     -337.49    390.38 o 
 -11   7  18      159.47     -213.79    302.15 o 
  -9   7  18       12.91       80.90    318.26 o 
  -7   7  18      711.33      915.19    383.77 o 
  -5   7  18       22.52      -70.77    317.57 o 
  -3   7  18     1115.18      951.07    347.88 o 
  -1   7  18      593.60      611.86    328.95 o 
   1   7  18      492.61      143.79    291.72 o 
   3   7  18      702.09      202.31    334.21 o 
   5   7  18      113.05      148.21    301.47 o 
 -10   8  18     2592.07     3266.08    599.75 o 
  -8   8  18     5784.64     7284.78    782.83 o 
  -6   8  18      214.40      544.30    388.61 o 
  -4   8  18     6627.89     8705.15    872.53 o 
 -31   1  19     6669.22     7075.28    813.22 o 
 -29   1  19       19.16     -268.74    338.12 o 
 -27   1  19    10110.70     9667.97    770.05 o 
 -25   1  19      391.37      404.96    345.66 o 
 -23   1  19    10803.80    11285.49    694.75 o 
 -21   1  19     1625.31     1220.08    291.44 o 
 -19   1  19     6104.38     7612.90    453.80 o 
 -17   1  19    10562.27    10471.29    421.97 o 
 -15   1  19     3831.55     4054.19    349.98 o 
 -13   1  19     8561.79     8365.44    379.79 o 
 -11   1  19      862.87      719.41    202.58 o 
  -9   1  19    18715.79    19024.26    901.82 o 
  -7   1  19     4015.75     4041.16    568.70 o 
  -5   1  19    30025.73    30096.24   1548.77 o 
  -3   1  19     1598.89     1901.19    430.16 o 
  -1   1  19    21446.79    20203.72    869.19 o 
   1   1  19      121.06      170.82    286.06 o 
   3   1  19    17967.34    18713.59   1521.93 o 
   5   1  19     1790.59      901.65    388.72 o 
   7   1  19     9793.76     9692.18    742.89 o 
   9   1  19     2488.25     1486.61    655.99 o 
  11   1  19     6560.43     6827.71    624.10 o 
  13   1  19     2378.15     3034.99    535.15 o 
  15   1  19     3410.21     2785.06    678.70 o 
  17   1  19     2271.27     1524.32    425.45 o 
 -30   2  19       92.14        7.83    394.38 o 
 -28   2  19      587.29       25.13    361.04 o 
 -26   2  19      101.77     -220.20    314.64 o 
 -24   2  19       55.14     -239.63    285.75 o 
 -22   2  19      238.31      294.02    276.27 o 
 -20   2  19       78.74      169.19    224.25 o 
 -18   2  19      160.38        5.75    181.07 o 
 -16   2  19      904.25      713.89    227.84 o 
 -14   2  19        1.23      -69.10    179.78 o 
 -12   2  19      606.73      568.53    244.82 o 
 -10   2  19      949.46     1380.40    460.31 o 
  -8   2  19     1736.36     2186.66    436.28 o 
  -6   2  19      275.21      278.10    293.39 o 
  -4   2  19      122.61      -40.99    257.44 o 
  -2   2  19      344.34       93.61    277.18 o 
   0   2  19        0.84     -108.49    264.22 o 
   2   2  19      454.42      106.69    282.04 o 
   4   2  19     1506.21      977.11    475.56 o 
   6   2  19      466.04      227.36    281.07 o 
   8   2  19      195.45      -20.98    281.18 o 
  10   2  19      561.99      -26.65    301.98 o 
  12   2  19      489.30      -76.98    283.52 o 
  14   2  19      536.55      620.66    346.60 o 
  16   2  19       16.07     -178.61    317.54 o 
 -29   3  19       15.42     -415.40    349.91 o 
 -27   3  19     7223.93     8775.21    864.21 o 
 -25   3  19       83.13      -92.49    346.87 o 
 -23   3  19     9997.55     9563.01    550.20 o 
 -21   3  19     1103.58      762.78    281.62 o 
 -19   3  19    14544.45    14549.87    765.02 o 
 -17   3  19     1260.66     1372.03    314.01 o 
 -15   3  19    16201.65    16782.51    908.64 o 
 -13   3  19     9912.79    10687.58    523.51 o 
 -11   3  19     7442.71     8416.16    621.65 o 
  -9   3  19    24053.97    24235.63    936.25 o 
  -7   3  19     1573.68     1226.95    372.32 o 
  -5   3  19    15613.87    15111.37   1082.71 o 
  -3   3  19     2138.23     2252.96    454.57 o 
  -1   3  19    10061.49     9625.33    641.69 o 
   1   3  19        3.12     -294.11    244.78 o 
   3   3  19     9414.73     9287.91    568.45 o 
   5   3  19      113.92      120.02    267.39 o 
   7   3  19     3309.57     3643.17    524.92 o 
   9   3  19     6081.48     6570.52    604.87 o 
  11   3  19     3890.94     3414.83    594.39 o 
  13   3  19     2591.68     2023.19    433.42 o 
  15   3  19     1925.83     1403.29    402.66 o 
 -28   4  19      188.11     -242.08    556.53 o 
 -26   4  19       20.89     -180.75    555.88 o 
 -24   4  19      799.21     1004.21    428.01 o 
 -22   4  19       29.11      285.34    343.52 o 
 -20   4  19      935.90     1163.52    407.96 o 
 -18   4  19       38.80     -385.91    443.92 o 
 -16   4  19      857.15      956.61    288.65 o 
 -14   4  19      302.14     -157.20    217.15 o 
 -12   4  19       92.27     -123.87    269.32 o 
 -10   4  19      242.43      141.53    270.26 o 
  -8   4  19       47.54      -12.19    307.79 o 
  -6   4  19       46.28       89.70    365.07 o 
  -4   4  19     2056.58     2498.51    469.47 o 
  -2   4  19      650.13      617.10    411.63 o 
   0   4  19     5933.97     5616.43   2219.29 o 
   2   4  19       29.75     -232.44    240.93 o 
   4   4  19      420.90      386.56    300.30 o 
   6   4  19     3041.97     2123.53    418.48 o 
   8   4  19      258.55       53.93    273.69 o 
  10   4  19      391.98       24.70    292.29 o 
  12   4  19      452.56       32.28    313.27 o 
  14   4  19      112.38     -255.91    323.91 o 
 -25   5  19      675.70      430.03    391.95 o 
 -23   5  19    14014.32    15395.03    877.13 o 
 -21   5  19     1484.94     1603.51    482.88 o 
 -19   5  19     8835.12     9819.29    755.40 o 
 -17   5  19     9097.80    11014.61   1511.87 o 
 -15   5  19     6948.73     8253.10    783.81 o 
 -13   5  19     6503.36     8435.58   1250.97 o 
 -11   5  19     3170.01     3434.35   1115.81 o 
  -9   5  19     5021.70     4850.96    594.60 o 
  -7   5  19     2556.85     3341.97    533.68 o 
  -5   5  19    14003.23    13812.97   1043.77 o 
  -3   5  19     1783.05     1736.04    458.31 o 
  -1   5  19    18401.64    17776.35    881.03 o 
   1   5  19      811.01       51.78    279.62 o 
   3   5  19     6063.38     7007.21    630.59 o 
   5   5  19      318.30       20.07    292.12 o 
   7   5  19     4121.92     3992.42    517.14 o 
   9   5  19      560.88       30.16    310.94 o 
  11   5  19     2979.04     2292.05    450.33 o 
 -22   6  19        2.24      266.33    375.96 o 
 -20   6  19      393.85      631.62    405.91 o 
 -18   6  19       49.49      -38.33    325.97 o 
 -16   6  19      122.15      171.03    442.14 o 
 -14   6  19      258.81     -335.21    427.05 o 
 -12   6  19     1125.82      521.24    359.54 o 
 -10   6  19       38.33     -187.39    278.40 o 
  -8   6  19     1433.19      748.48    384.18 o 
  -6   6  19      193.22      -74.38    308.15 o 
  -4   6  19      934.94     1287.67    409.98 o 
  -2   6  19     2202.05     2417.80    514.54 o 
   0   6  19       12.18     -157.12    274.68 o 
   2   6  19      122.54     -409.45    279.34 o 
   4   6  19        2.23     -270.81    302.66 o 
   6   6  19      392.30     -198.83    298.62 o 
   8   6  19       43.38     -345.12    295.56 o 
 -17   7  19     1204.29     1482.90    502.22 o 
 -15   7  19     1290.89     1417.85    464.29 o 
 -13   7  19     4237.82     5157.68    977.08 o 
 -11   7  19     3555.86     4522.89    629.32 o 
  -9   7  19     5258.34     6042.76    835.11 o 
  -7   7  19     1820.70     2445.29    548.58 o 
  -5   7  19     4592.10     5504.25   1445.34 o 
  -3   7  19      272.01       86.57    365.29 o 
  -1   7  19     3265.43     3658.76    523.75 o 
   1   7  19      200.48     -442.88    333.12 o 
   3   7  19     6565.01     7819.20    729.32 o 
 -30   0  20      393.03      302.11    535.11 o 
 -28   0  20     7611.48     9964.25   1270.44 o 
 -26   0  20     2300.04     1754.60    725.92 o 
 -24   0  20     4956.73     5274.50    937.17 o 
 -22   0  20     2337.18     1508.62    647.06 o 
 -20   0  20     8286.79     8143.13    615.95 o 
 -18   0  20     1499.29     1521.31    396.76 o 
 -16   0  20     3942.72     4157.19    536.57 o 
 -14   0  20       59.41     -123.98    278.91 o 
 -12   0  20     2632.73     3182.21    464.72 o 
 -10   0  20    23927.82    24154.38   1107.86 o 
  -8   0  20     1467.66     1644.63    383.20 o 
  -6   0  20    21389.63    20278.63   1243.83 o 
  -4   0  20     1687.45     1468.06    575.02 o 
  -2   0  20    10929.18     9919.79    930.68 o 
   0   0  20      176.57       60.68    423.80 o 
   2   0  20     7893.39     7082.32   1048.15 o 
   4   0  20       14.80       26.28    453.66 o 
   6   0  20    16575.66    15874.13   1219.16 o 
   8   0  20     4208.81     4009.58    897.91 o 
  10   0  20    16561.76    16907.68   1297.37 o 
  12   0  20     5349.28     4344.47    939.44 o 
  14   0  20     3429.81     3177.23    842.41 o 
  16   0  20     2818.56     3906.39   1009.86 o 
 -31   1  20       18.35     -133.29    391.75 o 
 -29   1  20      159.57      -35.55    371.08 o 
 -27   1  20      834.85      742.14    414.36 o 
 -25   1  20       26.60     -296.31    330.44 o 
 -23   1  20       65.30       66.98    302.54 o 
 -21   1  20      681.67      210.56    349.46 o 
 -19   1  20     1933.42     1933.83    291.60 o 
 -17   1  20     3432.18     3717.90    353.95 o 
 -15   1  20       76.70      149.90    189.42 o 
 -13   1  20      492.10      264.50    197.16 o 
 -11   1  20       14.44      -84.04    172.98 o 
  -9   1  20     2131.07     1762.09    265.89 o 
  -7   1  20      326.59      587.22    333.12 o 
  -5   1  20      169.93      394.13    324.78 o 
  -3   1  20      114.25      127.71    274.17 o 
  -1   1  20        9.33      370.69    320.09 o 
   1   1  20      143.24     -371.85    247.90 o 
   3   1  20     1342.49     1120.39    397.63 o 
   5   1  20     3106.96     2882.29    548.77 o 
   7   1  20     1084.10      338.60    354.46 o 
   9   1  20      175.72      249.63    353.71 o 
  11   1  20        0.09     -109.50    352.62 o 
  13   1  20        0.56     -269.40    301.73 o 
  15   1  20      249.38       83.12    340.96 o 
 -30   2  20      955.93      344.61    432.38 o 
 -28   2  20     5779.05     6783.08    801.50 o 
 -26   2  20      449.53     -481.44    320.96 o 
 -24   2  20     8398.63     6560.62    742.85 o 
 -22   2  20     1105.49     1023.97    310.37 o 
 -20   2  20     8907.30     9173.32    494.24 o 
 -18   2  20    11858.77    11901.70    472.19 o 
 -16   2  20    16154.88    15037.12    520.73 o 
 -14   2  20    17340.21    18451.59    796.93 o 
 -12   2  20     3530.49     3327.68    475.72 o 
 -10   2  20    13965.23    14036.21    730.03 o 
  -8   2  20     2303.33     2194.17    432.32 o 
  -6   2  20     7911.12     9285.25    852.80 o 
  -4   2  20     1379.65     1164.61    383.42 o 
  -2   2  20    11030.93    11002.61    681.51 o 
   0   2  20      144.40       20.12    291.30 o 
   2   2  20    17739.38    16751.64    844.41 o 
   4   2  20     2552.81     2268.23    496.18 o 
   6   2  20     7534.03     8797.49   1422.30 o 
   8   2  20     1753.26     1315.53    388.04 o 
  10   2  20     3466.80     3739.24    506.11 o 
  12   2  20     1534.19      857.53    367.79 o 
  14   2  20     2804.38     2171.53    463.04 o 
 -29   3  20      702.87      619.45    475.72 o 
 -27   3  20      217.62     -387.63    328.71 o 
 -25   3  20      662.07      976.11    599.68 o 
 -23   3  20       94.72      387.16    366.37 o 
 -21   3  20      993.28     1353.18    418.99 o 
 -19   3  20      111.93      338.50    518.72 o 
 -17   3  20      587.62      275.71    279.66 o 
 -15   3  20        4.64      141.60    233.97 o 
 -13   3  20      152.53      175.29    232.68 o 
 -11   3  20       47.18      -46.61    237.39 o 
  -9   3  20      340.54       33.79    266.95 o 
  -7   3  20      104.17     -184.80    279.36 o 
  -5   3  20       88.88      456.88    314.65 o 
  -3   3  20      582.68      676.75    355.37 o 
  -1   3  20      561.12      275.90    322.71 o 
   1   3  20        6.02     -420.47    281.32 o 
   3   3  20      664.78      606.73    382.44 o 
   5   3  20      378.51     -298.44    256.01 o 
   7   3  20       26.94     -320.52    247.96 o 
   9   3  20        2.86     -366.73    263.86 o 
  11   3  20       12.88      129.98    299.41 o 
  13   3  20       22.84       -4.75    310.47 o 
 -26   4  20      427.58      552.96    644.14 o 
 -24   4  20     9096.49    10000.60   1255.83 o 
 -22   4  20     4558.24     5571.06    803.64 o 
 -20   4  20    12701.49    12226.96    748.14 o 
 -18   4  20     6970.86     8491.82   1041.50 o 
 -16   4  20     6992.58     8054.06    774.47 o 
 -14   4  20     6135.22     6083.03    549.44 o 
 -12   4  20     2894.35     2801.13    493.53 o 
 -10   4  20    10497.06    10225.55    651.28 o 
  -8   4  20     1203.79      884.10    378.61 o 
  -6   4  20    17838.80    15929.72    816.86 o 
  -4   4  20      482.88      493.30    369.49 o 
  -2   4  20    25400.67    21828.23    970.27 o 
   0   4  20        5.53      -50.61    312.60 o 
   2   4  20     9969.41    10980.29    893.83 o 
   4   4  20       24.48     -299.10    272.17 o 
   6   4  20     3890.92     3373.50    486.97 o 
   8   4  20     1638.74     1830.97    419.40 o 
  10   4  20     1995.61     1453.72    505.97 o 
  12   4  20     3043.10     2177.47    462.97 o 
 -25   5  20       55.18       51.10    382.79 o 
 -23   5  20      132.48       36.01    346.79 o 
 -21   5  20      413.95      181.65    367.09 o 
 -19   5  20      370.38     -205.66    324.55 o 
 -17   5  20     1586.86     1300.62    410.83 o 
 -15   5  20       31.12      115.88    410.34 o 
 -13   5  20     1700.73     1637.72    432.07 o 
 -11   5  20       84.83      -15.54    310.52 o 
  -9   5  20      260.54      103.78    300.26 o 
  -7   5  20       82.13      526.88    346.51 o 
  -5   5  20     1364.32      900.87    384.62 o 
  -3   5  20      670.62     1100.85    400.77 o 
  -1   5  20       31.80      130.40    336.46 o 
   1   5  20     2148.14     2419.68    448.66 o 
   3   5  20        8.79     -253.31    372.69 o 
   5   5  20      295.45     -304.16    285.93 o 
   7   5  20       57.20     -242.10    268.23 o 
   9   5  20       26.08     -280.32    306.73 o 
 -20   6  20     3742.11     4166.25   1389.04 o 
 -18   6  20     3572.05     3907.23    652.75 o 
 -16   6  20     4341.37     5398.62    712.91 o 
 -14   6  20     3758.26     4257.50    911.53 o 
 -12   6  20     5224.59     5516.82    669.00 o 
 -10   6  20     6446.02     7667.28    757.45 o 
  -8   6  20     1896.97     1923.87    480.01 o 
  -6   6  20     8756.07    10435.42    791.38 o 
  -4   6  20      233.76      362.16    365.63 o 
  -2   6  20     5880.80     6944.54    762.58 o 
   0   6  20        1.37     -427.20    284.80 o 
   2   6  20     2468.90     2168.51    457.35 o 
   4   6  20      179.03     -194.36    291.65 o 
   6   6  20     4273.35     4782.44    577.37 o 
 -13   7  20      411.39      671.73    601.31 o 
 -11   7  20      223.41     -157.39    358.00 o 
  -9   7  20     1245.56     1892.63    486.48 o 
  -7   7  20      707.61      299.42    375.72 o 
  -5   7  20      624.86      -49.33    353.94 o 
  -3   7  20      198.72     -254.26    326.28 o 
  -1   7  20       51.82     -422.47    370.10 o 
 -29   1  21     6697.58     7326.11    821.80 o 
 -27   1  21     1384.55      613.55    418.95 o 
 -25   1  21     6672.89     6262.97    742.41 o 
 -23   1  21     3225.49     2449.22    687.63 o 
 -21   1  21     7728.99     9529.04    650.99 o 
 -19   1  21     3955.91     3956.95    381.91 o 
 -17   1  21     6663.05     7134.34    747.59 o 
 -15   1  21     4744.78     5473.64    418.69 o 
 -13   1  21     2415.88     2930.19    356.09 o 
 -11   1  21     9373.27     9612.12    502.05 o 
  -9   1  21      348.34      128.23    221.30 o 
  -7   1  21    12013.20    12347.34    716.49 o 
  -5   1  21       27.77        4.16    289.32 o 
  -3   1  21    10267.94    10673.83    689.80 o 
  -1   1  21       65.16     -158.87    261.95 o 
   1   1  21    16542.44    16939.49    869.03 o 
   3   1  21      451.36      -71.29    342.81 o 
   5   1  21    13212.07    13351.28    806.79 o 
   7   1  21     2991.24     2842.84    665.88 o 
   9   1  21     3923.86     4295.82    656.64 o 
  11   1  21     3703.88     3963.01    652.33 o 
  13   1  21     1407.48      912.12    471.52 o 
 -28   2  21      246.87       44.03    397.68 o 
 -26   2  21      348.30       94.75    367.46 o 
 -24   2  21       45.85      324.22    363.51 o 
 -22   2  21     1460.60      914.16    311.85 o 
 -20   2  21      145.66       -4.84    256.79 o 
 -18   2  21     3225.53     3493.59    472.99 o 
 -16   2  21      248.40      160.09    341.31 o 
 -14   2  21      344.24      584.39    275.24 o 
 -12   2  21      493.85      717.65    290.43 o 
 -10   2  21     1120.16     1628.47    411.32 o 
  -8   2  21        0.29      -77.01    265.67 o 
  -6   2  21      172.07      156.32    305.07 o 
  -4   2  21      190.77       16.68    284.74 o 
  -2   2  21     1214.96      823.63    357.57 o 
   0   2  21       42.73      156.17    309.19 o 
   2   2  21      165.67      128.20    317.74 o 
   4   2  21      920.63      430.11    364.16 o 
   6   2  21      169.16       13.10    331.50 o 
   8   2  21       13.41     -480.54    320.36 o 
  10   2  21       81.53     -193.27    299.32 o 
  12   2  21        0.17      -75.41    307.16 o 
 -27   3  21      132.90      113.90    520.18 o 
 -25   3  21     6599.18     6050.07   1129.93 o 
 -23   3  21     3320.16     3953.91    604.60 o 
 -21   3  21     9438.54     8854.17    803.56 o 
 -19   3  21     7849.91     9023.93    943.34 o 
 -17   3  21     4174.99     5153.61    515.74 o 
 -15   3  21    12731.13    13082.89    743.48 o 
 -13   3  21     5129.98     5594.70    761.29 o 
 -11   3  21     5792.96     6137.82    653.93 o 
  -9   3  21     2777.62     2517.02    485.89 o 
  -7   3  21    11410.12    11403.35    705.81 o 
  -5   3  21      133.57     -144.07    295.15 o 
  -3   3  21    30285.27    30293.44   1146.45 o 
  -1   3  21     1974.36     1932.88    477.27 o 
   1   3  21     8579.79    10406.31   1375.90 o 
   3   3  21     2832.78     2758.48    559.53 o 
   5   3  21     2261.05     2134.93    625.00 o 
   7   3  21       92.43     -435.64    290.43 o 
   9   3  21     1771.63     1469.98    426.26 o 
  11   3  21     1236.14     1149.20    395.65 o 
 -26   4  21      100.21      -61.01    661.99 o 
 -24   4  21      316.81      463.89    392.84 o 
 -22   4  21      442.61      273.91    352.96 o 
 -20   4  21      182.62     -342.14    286.50 o 
 -18   4  21     4228.10     6026.31    778.97 o 
 -16   4  21      707.00      295.57    445.22 o 
 -14   4  21       20.96     -347.54    245.17 o 
 -12   4  21       82.01       10.19    306.13 o 
 -10   4  21        2.45      140.78    293.38 o 
  -8   4  21       16.64       42.48    302.97 o 
  -6   4  21      418.38      444.02    344.40 o 
  -4   4  21        0.42     -163.25    353.55 o 
  -2   4  21     1033.62     1261.09    566.10 o 
   0   4  21     1420.57     1010.67    421.69 o 
   2   4  21     1105.68      564.90    390.50 o 
   4   4  21        6.46     -323.97    267.24 o 
   6   4  21      139.31     -366.06    274.23 o 
   8   4  21      110.39      -13.22    321.38 o 
  10   4  21       23.95     -321.52    312.44 o 
 -23   5  21     1987.32     2453.79    594.33 o 
 -21   5  21     7786.19     9763.64    913.90 o 
 -19   5  21     1241.54     1564.15    473.14 o 
 -17   5  21     6335.24     6633.85    743.26 o 
 -15   5  21     2428.05     2659.27    542.06 o 
 -13   5  21     3022.14     3325.17    560.45 o 
 -11   5  21    10573.55    10269.58    700.61 o 
  -9   5  21      431.69      775.78    386.00 o 
  -7   5  21    11056.71    10487.24    714.48 o 
  -5   5  21      395.55     -133.71    316.58 o 
  -3   5  21    10345.87    10585.50   2737.20 o 
  -1   5  21       76.41       60.94    348.36 o 
   1   5  21     9894.68    11768.30    852.90 o 
   3   5  21       78.97     -193.55    289.76 o 
   5   5  21     8123.53     9609.65    753.31 o 
   7   5  21      467.33      252.67    339.39 o 
 -18   6  21      363.09     -367.53    323.38 o 
 -16   6  21       33.59      133.06    356.12 o 
 -14   6  21      933.37      543.01    420.53 o 
 -12   6  21       21.01      125.74    305.80 o 
 -10   6  21      294.50      167.83    315.86 o 
  -8   6  21       90.16     -324.81    318.34 o 
  -6   6  21       48.88     -233.70    322.00 o 
  -4   6  21      913.72      681.71    411.83 o 
  -2   6  21      331.04      -50.94    349.65 o 
   0   6  21      173.00     -195.03    359.43 o 
   2   6  21      119.37     -204.08    324.20 o 
 -28   0  22     1705.02      762.26    698.98 o 
 -26   0  22     7786.33     6473.87   1081.90 o 
 -24   0  22     1973.73     1338.91    721.37 o 
 -22   0  22      799.52      903.10    562.69 o 
 -20   0  22     2414.58     2325.75    493.19 o 
 -18   0  22     3493.97     2817.43    481.90 o 
 -16   0  22     8201.10     8526.30    592.91 o 
 -14   0  22     5849.89     6121.13    643.41 o 
 -12   0  22     9562.06     9720.74    620.48 o 
 -10   0  22      272.56      227.68    289.98 o 
  -8   0  22    11172.21    11368.79    660.18 o 
  -6   0  22        1.98     -342.68    364.09 o 
  -4   0  22    17766.59    18528.58   1271.41 o 
  -2   0  22       42.68      -70.42    430.94 o 
   0   0  22    14825.40    15610.96   1202.94 o 
   2   0  22     3104.71     4760.81    976.76 o 
   4   0  22    13625.33    13543.21   1173.41 o 
   6   0  22     4856.33     6016.65   1057.24 o 
   8   0  22     1588.37     1215.27    677.57 o 
  10   0  22     4009.24     4522.62    976.11 o 
  12   0  22     2853.03     1536.86    710.67 o 
 -27   1  22       14.47     -101.16    368.25 o 
 -25   1  22       75.88      290.48    386.88 o 
 -23   1  22       25.78     -275.70    321.45 o 
 -21   1  22      251.16      200.13    277.58 o 
 -19   1  22      878.56      291.75    288.85 o 
 -17   1  22      483.67     1144.66    379.20 o 
 -15   1  22      914.31      766.01    268.43 o 
 -13   1  22        9.36       -5.91    224.13 o 
 -11   1  22       49.07      -18.59    221.30 o 
  -9   1  22      150.01     -137.12    216.14 o 
  -7   1  22     2845.91     4147.78    570.51 o 
  -5   1  22      667.30      260.92    342.76 o 
  -3   1  22     2714.13     2994.91   1036.14 o 
  -1   1  22      291.93      220.55    434.84 o 
   1   1  22       70.49      412.91    367.75 o 
   3   1  22       93.33      236.96    378.30 o 
   5   1  22       63.46      -43.32    350.05 o 
   7   1  22        7.33     -119.54    347.55 o 
   9   1  22       20.28      -40.61    362.23 o 
  11   1  22        0.88     -398.68    365.06 o 
 -28   2  22      241.02     -473.25    393.85 o 
 -26   2  22     2646.84     2466.22    582.35 o 
 -24   2  22     1696.66     2263.42    729.81 o 
 -22   2  22     7550.91     9631.34    837.52 o 
 -20   2  22     6663.78     8365.91    774.90 o 
 -18   2  22     7369.18     8908.10    585.22 o 
 -16   2  22     9864.67    10626.90    635.62 o 
 -14   2  22     4171.50     5395.23    519.51 o 
 -12   2  22    10488.59    10397.20    553.36 o 
 -10   2  22      763.53      400.86    277.94 o 
  -8   2  22    18533.63    18890.62   1407.22 o 
  -6   2  22       22.19     -113.07    296.20 o 
  -4   2  22    12312.64    11547.21    734.75 o 
  -2   2  22     1575.22      689.00    805.26 o 
   0   2  22    17565.89    16734.31   1325.12 o 
   2   2  22      302.58     -370.94    306.08 o 
   4   2  22     7414.51     9249.61    864.67 o 
   6   2  22      821.16      753.02    692.49 o 
   8   2  22     4856.05     5875.02   1361.62 o 
  10   2  22     2866.85     1731.40    522.93 o 
 -25   3  22      545.32      291.73    582.16 o 
 -23   3  22        7.62      146.56    355.50 o 
 -21   3  22      300.88      705.10    387.55 o 
 -19   3  22       12.31      191.40    347.06 o 
 -17   3  22      238.52     -168.02    251.02 o 
 -15   3  22       88.48      -60.78    263.30 o 
 -13   3  22       38.15      -48.90    255.66 o 
 -11   3  22      160.88      -47.42    324.50 o 
  -9   3  22        0.18     -185.63    267.82 o 
  -7   3  22     1418.30     1264.43    413.36 o 
  -5   3  22       16.12       39.00    313.64 o 
  -3   3  22      964.10     1065.66    429.99 o 
  -1   3  22     1314.80      240.27    361.04 o 
   1   3  22      249.84      185.66    357.36 o 
   3   3  22        1.93      139.86    340.10 o 
   5   3  22        0.44     -490.81    327.21 o 
   7   3  22      962.41      644.23    428.67 o 
   9   3  22        7.38     -383.95    310.91 o 
 -24   4  22     1674.51     1891.18    507.54 o 
 -22   4  22     7389.85     8950.38   2337.08 o 
 -20   4  22     2458.01     2385.39    545.31 o 
 -18   4  22     4207.13     4997.14    669.52 o 
 -16   4  22     5372.04     6047.78    712.35 o 
 -14   4  22     2554.60     2339.21    410.20 o 
 -12   4  22     6436.68     6634.00    716.57 o 
 -10   4  22       40.80      203.98    352.39 o 
  -8   4  22     6849.86     9595.75   1787.70 o 
  -6   4  22      117.86      -92.27    319.75 o 
  -4   4  22     7255.44     8253.42   1215.11 o 
  -2   4  22        0.73     -427.37    284.92 o 
   0   4  22     3225.58     3670.51    628.43 o 
   2   4  22       84.89       85.86    371.34 o 
   4   4  22     3955.56     5020.19   1089.20 o 
   6   4  22      906.16      432.06    354.63 o 
   8   4  22     3457.06     3192.25    536.45 o 
 -21   5  22      423.20      198.39    410.04 o 
 -19   5  22     1214.49     1525.91    466.46 o 
 -17   5  22        3.11      397.12    379.58 o 
 -15   5  22      137.98     -377.18    326.63 o 
 -13   5  22       89.69     -428.47    285.65 o 
 -11   5  22       61.86       -3.15    325.33 o 
  -9   5  22      244.37     -137.04    338.40 o 
  -7   5  22       77.26      -70.04    321.79 o 
  -5   5  22      959.69     1210.97    459.62 o 
  -3   5  22      242.96      167.53    375.95 o 
  -1   5  22     2027.18     1181.26    698.01 o 
   1   5  22        5.19     -380.46    334.68 o 
   3   5  22        8.66     -116.59    391.03 o 
   5   5  22       98.80     -183.13    313.72 o 
 -14   6  22     1101.34      822.52    447.33 o 
 -12   6  22     3097.20     3881.49    895.96 o 
 -10   6  22      564.01      241.99    379.55 o 
  -8   6  22     4646.29     6063.78    747.77 o 
  -6   6  22      149.85     -204.21    353.82 o 
  -4   6  22     5531.41     5685.16    756.52 o 
  -2   6  22        4.96     -363.54    367.50 o 
 -27   1  23     3718.63     3174.84    756.42 o 
 -25   1  23     1524.51      521.15    428.25 o 
 -23   1  23     4597.17     5189.74    706.48 o 
 -21   1  23     3584.11     4229.24    555.91 o 
 -19   1  23     4635.33     4347.97    441.73 o 
 -17   1  23     7343.41     8102.85    603.44 o 
 -15   1  23     2820.36     3093.74    424.61 o 
 -13   1  23    11149.33    10732.40    559.73 o 
 -11   1  23     1837.97     1900.17    381.59 o 
  -9   1  23    18728.12    18924.93    886.22 o 
  -7   1  23     1150.78      885.97    396.84 o 
  -5   1  23     9936.06    11053.82    726.09 o 
  -3   1  23      651.07      696.50    402.34 o 
  -1   1  23     8836.93    10766.15   1881.48 o 
   1   1  23     1337.46     1592.02    456.27 o 
   3   1  23     7111.02     6902.29    833.49 o 
   5   1  23     2824.43     2127.57    551.38 o 
   7   1  23     6144.67     7337.74    834.87 o 
   9   1  23     2256.03     2399.29    595.80 o 
 -26   2  23       82.87      581.19    654.20 o 
 -24   2  23      101.32     -267.07    502.66 o 
 -22   2  23       35.44      358.41    363.53 o 
 -20   2  23     1835.63     2125.13    736.14 o 
 -18   2  23      198.78      537.83    293.24 o 
 -16   2  23      550.59      735.23    305.99 o 
 -14   2  23      418.86      350.55    268.36 o 
 -12   2  23      125.17      110.32    282.88 o 
 -10   2  23      157.56      208.06    276.97 o 
  -8   2  23     1669.25     1673.67    464.36 o 
  -6   2  23      510.37      383.54    369.80 o 
  -4   2  23      709.27      540.67    380.10 o 
  -2   2  23       11.26      219.60    350.31 o 
   0   2  23        3.12      280.88    359.32 o 
   2   2  23      569.61      418.68    384.70 o 
   4   2  23      202.00     -117.27    336.11 o 
   6   2  23        1.28     -480.01    320.01 o 
   8   2  23       86.14       64.89    432.24 o 
 -25   3  23     1518.04     2036.27    833.65 o 
 -23   3  23     1430.98     2130.73    511.13 o 
 -21   3  23    10138.90    10289.61   1244.80 o 
 -19   3  23     3377.87     3513.84   1372.33 o 
 -17   3  23     7454.62     8469.70    817.15 o 
 -15   3  23     2538.81     2734.50    442.36 o 
 -13   3  23     9042.71    11443.13    701.94 o 
 -11   3  23      947.47      356.68    349.88 o 
  -9   3  23     5970.28     7692.09   1252.10 o 
  -7   3  23       10.09     -264.58    326.94 o 
  -5   3  23     5750.07     6284.40   1234.09 o 
  -3   3  23      381.22      392.26    372.05 o 
  -1   3  23     7067.16     7638.60    798.35 o 
   1   3  23     1109.33     1126.45    449.05 o 
   3   3  23     6514.31     6080.86   2045.84 o 
   5   3  23      751.82      871.60    455.91 o 
   7   3  23     2438.11     2061.93    578.03 o 
 -22   4  23       16.93      105.47    381.20 o 
 -20   4  23      189.76      162.60    374.45 o 
 -18   4  23      344.62       89.29    381.46 o 
 -16   4  23       93.33     -107.18    344.36 o 
 -14   4  23        2.82     -121.46    279.37 o 
 -12   4  23      774.34      437.83    387.61 o 
 -10   4  23      212.96       31.99    411.96 o 
  -8   4  23      389.37      141.55    332.12 o 
  -6   4  23       90.23       74.35    331.37 o 
  -4   4  23       38.02      -82.53    345.27 o 
  -2   4  23        7.88     -310.20    298.06 o 
   0   4  23      211.75       -6.73    481.24 o 
   2   4  23       39.47        8.05    392.10 o 
   4   4  23      143.10     -141.49    474.26 o 
 -17   5  23     3758.30     3515.01   1335.82 o 
 -15   5  23     1022.26      603.93    428.63 o 
 -13   5  23     3409.48     3774.04   1311.49 o 
 -11   5  23      119.62     -288.20    317.48 o 
  -9   5  23     5248.98     5282.85   1140.31 o 
  -7   5  23      118.09     -261.10    336.94 o 
  -5   5  23     9352.26    11840.58    997.14 o 
  -3   5  23      201.11       72.94    378.49 o 
  -1   5  23     6065.31     8092.99    869.98 o 
   1   5  23      573.13     -212.68    402.15 o 
 -24   0  24     4466.51     4150.74    956.32 o 
 -22   0  24     5655.06     6838.62   1116.62 o 
 -20   0  24     6453.34     6876.60   1935.83 o 
 -18   0  24     7018.69     8980.56   2117.88 o 
 -16   0  24     2067.89     1475.47    453.43 o 
 -14   0  24    13288.73    12661.79    788.06 o 
 -12   0  24     6988.84     8853.47   1149.07 o 
 -10   0  24    18675.10    19534.22   1323.66 o 
  -8   0  24     6996.56     6492.04   1003.37 o 
  -6   0  24     6932.58     9801.02   1233.12 o 
  -4   0  24      267.15     -396.22    429.64 o 
  -2   0  24     6182.15     6999.89   1086.77 o 
   0   0  24     1135.58      712.29    576.97 o 
   2   0  24     8106.10     9753.32   1286.01 o 
   4   0  24     3548.69     3510.17    935.55 o 
   6   0  24     8391.43    11013.05   1396.02 o 
   8   0  24     1845.08     2437.36    852.47 o 
 -25   1  24       56.45      -98.77    394.94 o 
 -23   1  24      195.71       32.89    396.12 o 
 -21   1  24      173.40      -50.98    348.90 o 
 -19   1  24      857.71     1034.42    337.30 o 
 -17   1  24       25.79     -293.36    249.21 o 
 -15   1  24      189.33      177.76    281.99 o 
 -13   1  24      346.54      274.57    272.85 o 
 -11   1  24      952.10     1282.73    353.75 o 
  -9   1  24      590.52      733.34    313.15 o 
  -7   1  24        0.65     -128.73    330.71 o 
  -5   1  24       37.93     -177.20    323.38 o 
  -3   1  24      386.94       27.05    351.19 o 
  -1   1  24      335.10       32.56    338.68 o 
   1   1  24       45.00       -6.07    358.51 o 
   3   1  24       19.22      -75.76    346.45 o 
   5   1  24      389.02      343.77    405.93 o 
   7   1  24      240.67     -196.57    366.99 o 
 -24   2  24     3504.28     2869.92    863.18 o 
 -22   2  24     3548.02     4404.72   1069.89 o 
 -20   2  24     2847.19     3193.69    578.77 o 
 -18   2  24     8098.74     8706.96    662.14 o 
 -16   2  24     2055.82     2129.53    406.28 o 
 -14   2  24    11407.42    12153.66    618.65 o 
 -12   2  24      224.78      110.49    288.49 o 
 -10   2  24     4806.80     6119.02    725.13 o 
  -8   2  24      695.49      698.17    429.36 o 
  -6   2  24     7722.69     8917.02   1167.41 o 
  -4   2  24     1323.49     1130.05    810.45 o 
  -2   2  24     8524.65     9189.03    880.32 o 
   0   2  24     1809.58     2415.84    540.93 o 
   2   2  24     5317.68     5375.42    732.91 o 
   4   2  24     2553.27     2197.89    549.71 o 
   6   2  24     1208.70      858.75    492.04 o 
 -21   3  24        0.39     -275.49    346.15 o 
 -19   3  24      308.89      416.92    404.16 o 
 -17   3  24      189.72      128.30    375.17 o 
 -15   3  24      127.52       62.05    279.88 o 
 -13   3  24      643.58      486.21    322.87 o 
 -11   3  24        0.46      -33.14    270.34 o 
  -9   3  24      632.55      692.05    514.02 o 
  -7   3  24        0.97     -370.67    391.52 o 
  -5   3  24      217.58     -111.56    313.54 o 
  -3   3  24      107.63      -55.59    347.72 o 
  -1   3  24        0.78     -224.52    333.51 o 
   1   3  24       61.22     -148.08    342.00 o 
   3   3  24      185.62     -138.61    673.83 o 
   5   3  24      234.40     -131.36    399.92 o 
 -18   4  24     4748.44     6607.49    801.04 o 
 -16   4  24     2491.78     3115.75    614.32 o 
 -14   4  24     5687.26     7539.02    703.49 o 
 -12   4  24      711.10      866.31    336.66 o 
 -10   4  24     5717.45     6274.98   1050.26 o 
  -8   4  24        2.21     -439.29    310.00 o 
  -6   4  24     4597.05     5960.40    767.11 o 
  -4   4  24       92.50     -116.85    462.91 o 
  -2   4  24     4102.27     4652.01    874.38 o 
   0   4  24     1020.59     1165.63    477.93 o 
   2   4  24     3437.29     2815.56    602.24 o 
 -13   5  24      150.89      -34.65    318.61 o 
 -11   5  24      103.16     -147.27    383.27 o 
  -9   5  24       29.64     -346.62    427.37 o 
  -7   5  24       82.62      288.15    376.35 o 
  -5   5  24      110.42     -338.76    333.60 o 
 -23   1  25     3389.11     6473.55   1177.63 o 
 -21   1  25     1038.09     1556.96    456.58 o 
 -19   1  25     7336.27     9504.17    741.90 o 
 -17   1  25     1752.60     1356.66    373.77 o 
 -15   1  25     7472.67     9290.00    690.25 o 
 -13   1  25     1622.95     1237.17    356.81 o 
 -11   1  25    13375.74    13610.39    965.18 o 
  -9   1  25       62.05     -189.80    335.64 o 
  -7   1  25    13416.38    13495.13   1244.96 o 
  -5   1  25      345.43      134.69    358.51 o 
  -3   1  25     5213.52     7400.06   1432.53 o 
  -1   1  25     1165.76     1204.61    495.17 o 
   1   1  25     5122.19     5379.82   1048.80 o 
   3   1  25     1078.14      755.24    458.38 o 
 -22   2  25        6.28      335.51    415.20 o 
 -20   2  25       19.28       29.72    357.37 o 
 -18   2  25      114.32      -74.19    354.74 o 
 -16   2  25       37.74     -178.22    277.94 o 
 -14   2  25      249.37      775.36    336.80 o 
 -12   2  25       36.22       -1.81    261.95 o 
 -10   2  25       57.39     -158.81    261.87 o 
  -8   2  25       28.72        2.46    367.38 o 
  -6   2  25     1079.94     1363.77    488.22 o 
  -4   2  25       60.44       44.12    363.85 o 
  -2   2  25       30.12      -21.64    355.56 o 
   0   2  25        4.37     -153.25    347.33 o 
   2   2  25      104.68      179.44    397.74 o 
 -19   3  25     3462.18     4292.41    906.02 o 
 -17   3  25     2023.06     2706.53    574.44 o 
 -15   3  25     7920.48    10366.57   1041.27 o 
 -13   3  25       98.35      -79.82    309.88 o 
 -11   3  25     3429.45     3951.12    526.93 o 
  -9   3  25      205.24     -452.74    313.60 o 
  -7   3  25     3274.80     3587.20    635.84 o 
  -5   3  25      320.98      347.10    499.41 o 
  -3   3  25     6151.34     8028.52   1313.27 o 
  -1   3  25      840.32      906.58    545.33 o 
   1   3  25     3416.89     3271.46    634.68 o 
 -14   4  25        2.17      -52.51    310.04 o 
 -12   4  25      320.33       -9.09    306.56 o 
 -10   4  25       22.54     -471.17    314.11 o 
  -8   4  25       30.87     -134.16    364.50 o 
  -6   4  25      676.87      223.98    408.36 o 
  -4   4  25        7.68     -392.56    346.45 o 
 -20   0  26     5221.62     5829.41    978.71 o 
 -18   0  26     1608.09     1815.93    685.03 o 
 -16   0  26     9509.05    11285.31   1058.21 o 
 -14   0  26        8.92      -15.58    506.23 o 
 -12   0  26    23098.91    25323.39   1548.86 o 
 -10   0  26      129.78      181.72    515.64 o 
  -8   0  26    11905.18    12551.52   1145.18 o 
  -6   0  26     1078.04     1010.18    651.61 o 
  -4   0  26     6619.89     6068.89   1073.46 o 
  -2   0  26      328.07      141.48    562.04 o 
   0   0  26     4962.90     5910.21   1067.62 o 
 -19   1  26       99.28       45.14    377.90 o 
 -17   1  26      230.89     -148.20    280.92 o 
 -15   1  26       84.53     -155.75    266.82 o 
 -13   1  26      317.87      272.94    303.09 o 
 -11   1  26        6.31      -48.88    362.13 o 
  -9   1  26      929.52      775.13    392.71 o 
  -7   1  26       21.57      -60.04    348.60 o 
  -5   1  26       60.56     -231.00    330.18 o 
  -3   1  26        1.42     -196.41    341.86 o 
  -1   1  26      116.98     -223.05    370.37 o 
   1   1  26       13.32     -284.99    356.23 o 
 -18   2  26      626.38      893.10    487.69 o 
 -16   2  26     6984.50     8476.52   1152.45 o 
 -14   2  26       20.08     -161.73    309.13 o 
 -12   2  26     4558.51     4790.77    563.73 o 
 -10   2  26       12.55     -167.32    301.25 o 
  -8   2  26     6401.57     7491.57    979.52 o 
  -6   2  26       29.45     -400.06    348.50 o 
  -4   2  26     4882.45     5263.84    750.44 o 
  -2   2  26      943.56      706.09    463.66 o 
 -15   3  26       73.15     -224.87    291.79 o 
 -13   3  26      326.73      128.59    322.46 o 
 -11   3  26      955.62     1132.15    391.04 o 
  -9   3  26      238.31        9.93    407.63 o 
  -7   3  26      231.93      191.09    439.54 o 
  -5   3  26       97.42     -519.71    346.47 o 
 -15   1  27       45.46     -134.47    348.52 o 
 -13   1  27    10883.31    12270.76    917.70 o 
 -11   1  27      219.30      236.15    371.19 o 
  -9   1  27     7094.55     7698.25   1312.46 o 
  -7   1  27       14.19       93.71    385.35 o 
  -5   1  27     3699.81     4939.42    725.18 o 
 -10   2  27      839.29     1183.46    451.12 o 
                                                 
